# Supplementary material for: Foraging behaviour and ecology of transient killer whales within a deep submarine canyon system
Source: PLoS One. 2024 Mar 20;19(3):e0299291. doi: 10.1371/journal.pone.0299291 (PMC10954312; doi:10.1371/journal.pone.0299291)
Supplement: S2 Table — Behavioural data collected during research vessel focal follows. Data include date, time, geospatial location (latitude and longitude), number of photo-identified whales, behaviour designation, sub behaviour, and prey species. (XLSX) [file pone.0299291.s002.xlsx]

## Sheet: Sheet1
Encounter	Date (Mo/Dy/Yr)	Time (24hr)	Decimal Latitude	Decimal Longitude	Number of ID Animals	Behaviour	Sub behavior	Prey Species
1	2006-05-05	11:12	36.7237	-122.079	8	Foraging	Open water searching	N/A
1	2006-05-05	11:42	36.7647	-122.122	8	Foraging	Open water searching	N/A
1	2006-05-16	10:11	36.7947	-121.907	4	Foraging	Shelfbreak/canyon searching	N/A
2	2006-05-16	10:16	36.7915	-121.901	4	Foraging	Shelfbreak/canyon searching	N/A
2	2006-05-16	10:19	36.7917	-121.893	4	Foraging	Shelfbreak/canyon searching	N/A
2	2006-05-16	10:34	36.7917	-121.893	4	Foraging	Shelfbreak/canyon searching	N/A
2	2006-05-16	10:42	36.7905	-121.868	4	Foraging	Shelfbreak/canyon searching	N/A
2	2006-05-16	10:51	36.8018	-121.858	4	Travelling		N/A
2	2006-05-16	11:01	36.801	-121.853	4	Travelling		N/A
2	2006-05-16	11:22	36.7931	-121.841	4	Travelling		N/A
2	2006-05-16	11:25	36.7926	-121.84	4	Travelling		N/A
2	2006-05-16	13:22	36.8008	-121.802	4	Travelling		N/A
2	2006-05-16	17:18	36.8027	-121.792	4	Travelling		N/A
3	2006-05-18	12:01:00	36.7908	-121.84	6	Feeding		California sea lion
3	2006-05-18	12:12	36.7895	-121.84	6	Feeding
3	2006-05-18	12:21	36.7897	-121.841	6	Feeding
3	2006-05-18	12:36	36.7897	-121.841	6	Feeding
3	2006-05-18	12:57	36.7943	-121.846	6	Feeding
3	2006-05-18	13:11	36.7908	-121.843	6	Feeding		UNK
3	2006-05-18	13:36	36.7906	-121.843	6	Feeding		UNK
3	2006-05-18	13:30:00	36.7906	-121.843	6	Foraging	Shelfbreak/canyon searching	N/A
3	2006-05-18	13:53:00	36.7898	-121.855	6	Foraging	Shelfbreak/canyon searching	N/A
3	2006-05-18	14:02	36.7912	-121.872	6	Foraging	Shelfbreak/canyon searching	N/A
3	2006-05-18	14:02	36.8003	-121.889	6	Socializing		N/A
3	2006-05-18	14:15	36.8003	-121.889	6	Socializing		N/A
3	2006-05-18	14:20	36.801	-121.891	6	Socializing		N/A
3	2006-05-18	14:20	36.801	-121.891	6	Socializing		N/A
3	2006-05-18	14:29	36.8032	-121.904	6	Prey Pursuit		Harbor porpoise
3	2006-05-18	14:32	36.8029	-121.904	6	Prey Pursuit
3	2006-05-18	14:40	36.8011	-121.89	6	Prey Pursuit
3	2006-05-18	14:49	36.8011	-121.89	6	Feeding
3	2006-05-18	14:53	36.7909	-121.872	6	Feeding
3	2006-05-18	15:03	36.7898	-121.855	6	Feeding
3	2006-05-18	15:06	36.7899	-121.852	6	Feeding
3	2006-05-18	15:20	36.7891	-121.835	6	Feeding		N/A
3	2006-05-18	15:24	36.7887	-121.825	6	Feeding		N/A
3	2006-05-18	15:45:00	36.7899	-121.823	6	Foraging	Open water searching	N/A
3	2006-05-18	16:02	36.7879	-121.837	6	Foraging	Open water searching	N/A
3	2006-05-18	16:07	36.7886	-121.84	6	Foraging	Open water searching	N/A
3	2006-05-18	16:14	36.7911	-121.851	6	Foraging	Open water searching	N/A
3	2006-05-18	16:27	36.7928	-121.855	6	Foraging	Open water searching	N/A
3	2006-05-18	16:30	36.7926	-121.855	6	Socializing		N/A
3	2006-05-18	18:04	36.7913	-121.837	6	Socializing		N/A
3	2006-05-18	18:07	36.7915	-121.838	6	Socializing		N/A
3	2006-05-18	18:07	36.7915	-121.838	6	Socializing		N/A
4	2006-05-19	9:37	36.7874	-121.871	6	Socializing		N/A
4	2006-05-19	11:50	36.8022	-121.9	6	Socializing		N/A
4	2006-05-19	12:02	36.7922	-121.892	6	Socilizing		N/A
4	2006-05-19	12:12	36.7901	-121.888	6	Socializing		N/A
4	2006-05-19	12:16	36.7899	-121.887	6	Socializing		N/A
4	2006-05-19	14:34	36.803	-121.798	6	Socializing		N/A
4	2006-05-19	14:34	36.803	-121.798	6	Socializing		N/A
4	2006-05-19	14:57	36.7916	-121.806	6	Socializing		N/A
4	2006-05-19	15:03	36.7912	-121.818	6	Travelling		N/A
4	2006-05-19	15:14	36.7907	-121.825	6	Travelling		N/A
4	2006-05-19	15:19	36.7915	-121.837	6	Travelling		N/A
5	2007-10-27	15:02	36.6392	-122.084	1	Foraging	Shelfbreak/canyon searching	N/A
5	2007-10-27	15:14	36.6426	-122.036	1	Foraging	Shelfbreak/canyon searching	N/A
5	2007-10-27	15:25	36.64	-122.038	1	Foraging	Shelfbreak/canyon searching	N/A
5	2007-10-27	15:33	36.6366	-122.034	1	Foraging	Shelfbreak/canyon searching	N/A
5	2007-10-27	15:35	36.6344	-122.032	1	Foraging	Shelfbreak/canyon searching	N/A
5	2007-10-27	15:50	36.6267	-122.03	1	Foraging	Shelfbreak/canyon searching	N/A
5	2007-10-27	16:00	36.6267	-122.03	1	Foraging	Shelfbreak/canyon searching	N/A
5	2007-10-27	16:12	36.6098	-122.033	1	Foraging	Shelfbreak/canyon searching	N/A
6	2008-05-01	9:33	36.801	-121.874	5	Socializing		N/A
6	2008-05-01	9:42	36.8007	-121.876	5	Socializing		N/A
6	2008-05-01	9:48	36.8007	-121.876	5	Socializing		N/A
6	2008-05-01	10:00	36.8007	-121.876	5	Socializing		N/A
6	2008-05-01	10:11	36.8003	-121.875	5	Socilizing		N/A
6	2008-05-01	10:18	36.8001	-121.874	5	Socializing		N/A
6	2008-05-01	10:25	36.8001	-121.874	5	Socializing		N/A
6	2008-05-01	10:32	36.8001	-121.874	5	Socializing		N/A
6	2008-05-01	10:34	36.801	-121.87	5	Socializing		N/A
6	2008-05-01	10:45	36.8005	-121.868	5	Socializing		N/A
6	2008-05-01	10:48	36.8005	-121.868	5	Socializing		N/A
6	2008-05-01	10:51	36.8003	-121.868	5	Socializing		N/A
6	2008-05-01	11:03	36.8003	-121.868	5	Socializing		N/A
6	2008-05-01	11:06	36.8006	-121.867	5	Socializing		N/A
6	2008-05-01	11:13	36.801	-121.86	5	Socializing		N/A
6	2008-05-01	11:22	36.8015	-121.868	5	Socializing		N/A
6	2008-05-01	11:28	36.8015	-121.871	5	Socializing		N/A
6	2008-05-01	11:58	36.7922	-121.867	5	Travelling		N/A
6	2008-05-01	12:49	36.8014	-121.793	5	Travelling		N/A
6	2008-05-01	13:06	36.8	-121.803	5	Travelling		N/A
7	2008-05-02	10:02	36.8018	-121.802	5	Prey Pursuit		California Sea Lion
7	2008-05-02	10:09	36.8033	-121.802	5	Prey Pursuit
7	2008-05-02	10:15	36.8033	-121.802	5	Prey Pursuit
7	2008-05-02	10:21	36.8007	-121.792	5	Feeding
7	2008-05-02	10:30	36.8009	-121.789	5	Feeding
7	2008-05-02	10:38	36.8009	-121.792	5	Feeding
7	2008-05-02	10:50	36.8006	-121.802	5	Feeding
7	2008-05-02	11:03	36.791	-121.809	5	Feeding
7	2008-05-02	11:14	36.7888	-121.827	5	Feeding
8	2008-05-13	7:44	36.8081	-121.819	8	Foraging	Open water searching	N/A
8	2008-05-13	7:51	36.7931	-121.793	8	Foraging	Open water searching	N/A
8	2008-05-13	7:54	36.7926	-121.819	8	Foraging	Open water searching	N/A
8	2008-05-13	8:02	36.7889	-121.826	8	Foraging	Shelfbreak/canyon searching	N/A
8	2008-05-13	8:15	36.7846	-121.842	8	Foraging	Shelfbreak/canyon searching	N/A
8	2008-05-13	8:22	36.7763	-121.852	8	Foraging	Shelfbreak/canyon searching	N/A
8	2008-05-13	8:24	36.7763	-121.854	8	Foraging	Shelfbreak/canyon searching	N/A
8	2008-05-13	8:26	36.7842	-121.856	8	Foraging	Shelfbreak/canyon searching	N/A
8	2008-05-13	8:30	36.7875	-121.868	8	Foraging	Shelfbreak/canyon searching	N/A
8	2008-05-13	8:34	36.7885	-121.869	8	Foraging	Shelfbreak/canyon searching	N/A
8	2008-05-13	8:36	36.7892	-121.87	8	Foraging	Shelfbreak/canyon searching	N/A
8	2008-05-13	8:37	36.7912	-121.871	8	Foraging	Shelfbreak/canyon searching	N/A
8	2008-05-13	8:39	36.7923	-121.872	8	Foraging	Shelfbreak/canyon searching	N/A
8	2008-05-13	8:43	36.8019	-121.874	8	Foraging	Shelfbreak/canyon searching	N/A
8	2008-05-13	8:46	36.8035	-121.874	8	Foraging	Shelfbreak/canyon searching	N/A
8	2008-05-13	8:48	36.8035	-121.873	8	Foraging	Shelfbreak/canyon searching	N/A
8	2008-05-13	8:52	36.8035	-121.873	8	Foraging	Shelfbreak/canyon searching	N/A
8	2008-05-13	8:54	36.8022	-121.887	8	Foraging	Shelfbreak/canyon searching	N/A
8	2008-05-13	8:55	36.8026	-121.888	8	Foraging	Shelfbreak/canyon searching	N/A
8	2008-05-13	9:03	36.802	-121.893	8	Foraging	Shelfbreak/canyon searching	N/A
8	2008-05-13	9:11	36.8019	-121.905	8	Foraging	Shelfbreak/canyon searching	N/A
8	2008-05-13	9:13	36.8017	-121.907	8	Foraging	Shelfbreak/canyon searching	N/A
8	2008-05-13	9:19	36.7914	-121.908	8	Foraging	Shelfbreak/canyon searching	N/A
8	2008-05-13	9:21	36.7914	-121.918	8	Foraging	Shelfbreak/canyon searching	N/A
8	2008-05-13	9:26	36.7909	-121.924	8	Foraging	Shelfbreak/canyon searching	N/A
8	2008-05-13	9:28	36.7909	-121.924	8	Foraging	Shelfbreak/canyon searching	N/A
8	2008-05-13	9:33	36.7923	-121.936	8	Foraging	Shelfbreak/canyon searching	N/A
8	2008-05-13	9:35	36.7913	-121.939	8	Foraging	Shelfbreak/canyon searching	N/A
8	2008-05-13	9:46	36.793	-121.939	8	Foraging	Shelfbreak/canyon searching	N/A
8	2008-05-13	9:48	36.791	-121.951	8	Traveling/Foraging	Shelfbreak/canyon searching	N/A
8	2008-05-13	9:49	36.791	-121.951	8	Traveling/Foraging	Shelfbreak/canyon searching	N/A
8	2008-05-13	9:59	36.7901	-121.95	8	Traveling/Foraging	Shelfbreak/canyon searching	N/A
8	2008-05-13	10:01	36.7883	-121.94	8	Traveling/Foraging	Shelfbreak/canyon searching	N/A
8	2008-05-13	10:09	36.7891	-121.934	8	Traveling/Foraging	Shelfbreak/canyon searching	N/A
8	2008-05-13	10:11	36.7896	-121.925	8	Traveling/Foraging	Shelfbreak/canyon searching	N/A
8	2008-05-13	10:14	36.79	-121.922	8	Prey Pursuit		Dall's Porpoise
8	2008-05-13	10:21	36.7928	-121.921	8	Prey Pursuit
8	2008-05-13	10:35	36.7928	-121.921	8	Prey Pursuit
8	2008-05-13	10:39	36.7922	-121.919	8	Feeding		N/A
8	2008-05-13	10:48	36.7875	-121.92	8	Feeding		N/A
8	2008-05-13	10:52	36.7875	-121.922	8	Feeding		N/A
8	2008-05-13	10:54	36.7875	-121.922	8	Feeding		N/A
8	2008-05-13	10:57	36.7875	-121.922	8	Feeding		N/A
8	2008-05-13	10:59	36.7869	-121.918	8	Feeding		N/A
8	2008-05-13	11:13	36.7917	-121.893	8	Feeding		N/A
8	2008-05-13	11:26	36.7848	-121.888	8	Feeding		N/A
8	2008-05-13	11:32	36.7858	-121.888	8	Feeding		N/A
8	2008-05-13	11:48	26.7888	-121.856	8	Feeding		N/A
8	2008-05-13	11:55	36.7889	-121.851	8	Feeding		N/A
8	2008-05-13	12:08	36.7885	-121.835	8	Feeding		N/A
8	2008-05-13	12:15	36.7897	-121.823	8	Feeding		N/A
8	2008-05-13	12:20	36.7916	-121.821	8	Feeding		N/A
8	2008-05-13	12:28	36.8007	-121.817	8	Feeding		N/A
8	2008-05-13	12:34	36.8013	-121.806	8	Feeding		N/A
8	2008-05-13	12:41	36.8025	-121.802	8	Feeding		N/A
8	2008-05-13	13:02	36.8001	-121.809	8	Feeding		N/A
9	2008-05-14	10:19	36.7013	-121.925	13	Prey Pursuit		California Sea Lion
9	2008-05-14	10:31	36.7013	-121.925	13	Feeding
9	2008-05-14	11:05	36.7013	-121.925	13	Feeding		N/A
9	2008-05-14	11:07	36.7013	-121.925	13	Socializing		N/A
9	2008-05-14	11:12	36.7017	-121.937	13	Socializing		N/A
9	2008-05-14	11:25	36.7017	-121.937	13	Socializing		N/A
9	2008-05-14	11:30	36.7095	-121.954	13	Socializing		N/A
9	2008-05-14	12:01	36.751	-121.968	13	Socializing		N/A
9	2008-05-14	12:16	36.751	-121.968	13	Prey Pursuit		Northern Elephant Seal
9	2008-05-14	12:19	36.7593	-121.973	13	Prey Pursuit
9	2008-05-14	12:29	36.758	-121.971	13	Prey Pursuit
9	2008-05-14	12:38	36.767	-121.971	13	Feeding
9	2008-05-14	12:45	36.767	-121.971	13	Feeding
9	2008-05-14	12:53	36.7691	-121.969	13	Feeding		N/A
9	2008-05-14	13:33	36.8018	-121.9	13	Foraging	Open water searching	N/A
9	2008-05-14	13:39	36.8027	-121.887	13	Foraging	Open water searching	N/A
9	2008-05-14	13:48	36.8038	-121.855	13	Foraging	Open water searching	N/A
9	2008-05-14	14:06	36.7915	-121.688	13	Foraging	Open water searching	N/A
9	2008-05-14	14:15	36.7915	-121.688	13	Socializing		N/A
9	2008-05-14	14:28	36.7878	-121.839	13	Socializing		N/A
9	2008-05-14	14:35	36.7878	-121.839	13	Socializing		N/A
9	2008-05-14	14:38	36.7907	-121.884	13	Socializing		N/A
9	2008-05-14	14:54	36.7907	-121.884	13	Socializing		N/A
9	2008-05-14	15:01	36.7863	-121.871	13	Socializing		N/A
9	2008-05-14	15:08	36.8036	-121.859	13	Socializing		N/A
9	2008-05-14	15:16	36.8034	-121.886	13	Socializing		N/A
9	2008-05-14	15:41	36.802	-121.805	13	Socializing		N/A
10	2008-05-15	18:55	36.7265	-121.984	3	Foraging	Shelfbreak/canyon searching	N/A
10	2008-05-15	19:08	36.7353	-121.968	3	Foraging	Shelfbreak/canyon searching	N/A
10	2008-05-15	19:18	36.7513	-121.953	3	Foraging	Shelfbreak/canyon searching	N/A
10	2008-05-15	19:26	36.7553	-121.941	3	Foraging	Shelfbreak/canyon searching	N/A
10	2008-05-15	19:34	36.7553	-121.941	3	Foraging	Shelfbreak/canyon searching	N/A
10	2008-05-15	19:41	36.7575	-121.926	3	Foraging	Shelfbreak/canyon searching	N/A
10	2008-05-15	19:51	36.7693	-121.921	3	Foraging	Shelfbreak/canyon searching	N/A
10	2008-05-15	19:58	36.7847	-121.908	3	Foraging	Shelfbreak/canyon searching	N/A
10	2008-05-15	20:11	36.7847	-121.903	3	Foraging	Shelfbreak/canyon searching	N/A
10	2008-05-15	20:22	36.7904	-121.951	3	Foraging	Shelfbreak/canyon searching	N/A
10	2008-05-15	20:32	36.7902	-121.886	3	Foraging	Shelfbreak/canyon searching	N/A
10	2008-05-15	21:55	36.7902	-121.886	3	Foraging	Shelfbreak/canyon searching	N/A
11	2008-05-16	10:01	36.7873	-121.885	2	Foraging	Shelfbreak/canyon searching	N/A
11	2008-05-16	10:08	36.7873	-121.885	2	Foraging	Shelfbreak/canyon searching	N/A
11	2008-05-16	10:33	36.7672	-121.89	2	Foraging	Shelfbreak/canyon searching	N/A
11	2008-05-16	10:40	36.7543	-121.901	2	Foraging	Shelfbreak/canyon searching	N/A
11	2008-05-16	10:47	36.7512	-121.904	2	Foraging	Shelfbreak/canyon searching	N/A
11	2008-05-16	10:53	36.7404	-121.921	2	Foraging	Shelfbreak/canyon searching	N/A
11	2008-05-16	11:01	36.7364	-121.934	2	Foraging	Shelfbreak/canyon searching	N/A
11	2008-05-16	11:05	36.726	-121.94	2	Foraging	Shelfbreak/canyon searching	N/A
11	2008-05-16	11;08	36.726	-121.94	2	Foraging	Shelfbreak/canyon searching	N/A
11	2008-05-16	11:11	36.726	-121.94	2	Foraging	Shelfbreak/canyon searching	N/A
11	2008-05-16	11:14	36.7216	-121.954	2	Foraging	Shelfbreak/canyon searching	N/A
11	2008-05-16	11:19	36.7177	-121.96	2	Foraging	Shelfbreak/canyon searching	N/A
11	2008-05-16	11:23	36.7177	-121.96	2	Foraging	Shelfbreak/canyon searching	N/A
11	2008-05-16	11:26	36.7177	-121.96	2	Foraging	Shelfbreak/canyon searching	N/A
11	2008-05-16	11:31	36.7177	-121.96	2	Foraging	Shelfbreak/canyon searching	N/A
11	2008-05-16	11:34	36.7055	-121.986	2	Foraging	Shelfbreak/canyon searching	N/A
11	2008-05-16	11:38	36.7055	-121.986	2	Foraging	Shelfbreak/canyon searching	N/A
11	2008-05-16	11:42	36.7055	-121.986	2	Foraging	Shelfbreak/canyon searching	N/A
11	2008-05-16	11:49	36.69	-122.004	2	Foraging	Shelfbreak/canyon searching	N/A
11	2008-05-16	11:52	36.69	-122.004	2	Foraging	Shelfbreak/canyon searching	N/A
11	2008-05-16	11:56	36.686	-122.008	2	Foraging	Shelfbreak/canyon searching	N/A
11	2008-05-16	12:08	36.686	-122.008	2	Foraging	Shelfbreak/canyon searching	N/A
11	2008-05-16	12:09	36.686	-122.008	2	Foraging	Shelfbreak/canyon searching	N/A
11	2008-05-16	12:14	36.6594	-122.022	2	Foraging	Shelfbreak/canyon searching	N/A
11	2008-05-16	12:41	36.6573	-122.034	2	Foraging	Shelfbreak/canyon searching	N/A
12	2008-10-18	11:02	36.803	-121.87	7	Prey Pursuit		California Sea Lion
12	2008-10-18	11:14	36.7898	-121.851	7	Prey Pursuit
12	2008-10-18	11:18	36.7876	-121.843	7	Prey Pursuit
12	2008-10-18	11:27	36.7861	-12150004	7	Feeding
12	2008-10-18	11:39	36.788	-121.82	7	Feeding
12	2008-10-18	11:46	36.8001	-121.819	7	Feeding
12	2008-10-18	11:59	36.8004	-121.801	7	Feeding		N/A
12	2008-10-18	12:07	36.8024	-121.791	7	Socializing		N/A
12	2008-10-18	12:13	36.8024	-121.791	7	Socializing		N/A
12	2008-10-18	12:15	36.8024	-121.791	7	Socializing		N/A
12	2008-10-18	12:20	36.8024	-121.791	7	Socializing		N/A
12	2008-10-18	12:27	36.7921	-121.82	7	Socializing		N/A
12	2008-10-18	12:41	36.7898	-121.9	7	Socializing		N/A
12	2008-10-18	12:47	36.7898	-121.9	7	Prey Pursuit		N/A
12	2008-10-18	12:50	36.7898	-121.9	7	Prey Pursuit		N/A
12	2008-10-18	13:01	36.7899	-121.858	7	Prey Pursuit		N/A
12	2008-10-18	13:21	36.7864	-121.868	7	Feeding		California Sea Lion
12	2008-10-18	13:41	36.7864	-121.868	7	Feeding
12	2008-10-18	13:42	36.7882	-121.869	7	Feeding
12	2008-10-18	13:45	36.7882	-121.869	7	Feeding
12	2008-10-18	13:53	36.7882	-121.869	7	Feeding
12	2008-10-18	14:10	36.7892	-121.873	7	Feeding
12	2008-10-18	14:12	36.7892	-121.873	7	Feeding
12	2008-10-18	14:18	36.7892	-121.873	7	Feeding
12	2008-10-18	14:27	36.789	-121.874	7	Feeding
12	2008-10-18	14:32	36.7897	-121.886	7	Feeding
12	2008-10-18	14:43	36.8022	-121.888	7	Feeding
12	2008-10-18	14:57	36.8057	-121.904	7	Feeding
12	2008-10-18	15:05	36.8085	-121.909	7	Feeding
12	2008-10-18	15:21	36.8182	-121.92	7	Feeding
12	2008-10-18	15:38	36.8173	-121.922	7	Feeding
12	2008-10-18	15:41	36.8173	-121.922	7	Prey Pursuit		California Sea Lion
12	2008-10-18	16:00	36.8173	-121.922	7	Prey Pursuit
12	2008-10-18	16:12	36.8023	-121.921	7	Prey Pursuit
12	2008-10-18	16:16	36.8012	-121.918	7	Prey Pursuit		California Sea Lion
12	2008-10-18	16:26	36.8	-121.905	7	Prey Pursuit
12	2008-10-18	16:30	36.8	-121.905	7	Prey Pursuit
12	2008-10-18	16:34	36.8006	-121.892	7	Prey Pursuit
12	2008-10-18	16:46	36.7932	-121.874	7	Feeding
12	2008-10-18	16:49	36.7932	-121.874	7	Feeding
12	2008-10-18	17:05	36.801	-121.858	7	Socializing		N/A
12	2008-10-18	17:22	36.8011	-121.86	7	Socializing		N/A
12	2008-10-18	17:26	36.8013	-121.867	7	Socializing		N/A
12	2008-10-18	17:28	36.8016	-121.869	7	Socializing		N/A
12	2008-10-18	17:33	36.8023	-121.875	7	Socializing		N/A
12	2008-10-18	17:34	36.8023	-121.875	7	Socializing		N/A
13	2008-10-19	15:35	36.7932	-121.84	7	Foraging	Open water searching	N/A
13	2008-10-19	15:46	36.7916	-121.823	7	Foraging	Open water searching	N/A
13	2008-10-19	16:00	36.8004	-121.805	7	Foraging	Open water searching	N/A
13	2008-10-19	16:05	36.8013	-121.801	7	Foraging	Open water searching	N/A
13	2008-10-19	16:10	36.8013	-121.801	7	Foraging	Open water searching	N/A
13	2008-10-19	16:24	36.801	-121.801	7	Foraging	Open water searching	N/A
13	2008-10-19	16:41	36.8006	-121.808	7	Foraging	Open water searching	N/A
13	2008-10-19	17:09	36.801	-121.836	7	Foraging	Open water searching	N/A
14	2008-10-21	15:14	36.7853	-121.841	5	Prey Pursuit		California Sea Lion
14	2008-10-21	15:20	36.7896	-121.835	5	Prey Pursuit
14	2008-10-21	15:28	36.7897	-121.825	5	Prey Pursuit
14	2008-10-21	15:35	36.7921	-121.837	5	Prey Pursuit
14	2008-10-21	15:39	36.7921	-121.837	5	Prey Pursuit
14	2008-10-21	15:53	36.7918	-121.838	5	Prey Pursuit
14	2008-10-21	16:02	36.7933	-121.84	5	Prey Pursuit
14	2008-10-21	16:02	36.7933	-121.84	5	Prey Pursuit
14	2008-10-21	16:16	36.7933	-121.84	5	Prey Pursuit
14	2008-10-21	16:17	36.7933	-121.84	5	Prey Pursuit
14	2008-10-21	16:37	36.8077	-121.85	5	Prey Pursuit
14	2008-10-21	16:42	36.8077	-121.85	5	Prey Pursuit
14	2008-10-21	16:48	36.805	-121.852	5	Feeding
14	2008-10-21	16:48	36.805	-121.852	5	Feeding
14	2008-10-21	16:48	36.805	-121.852	5	Feeding
14	2008-10-21	17:08	36.8192	-121.857	5	Feeding
14	2008-10-21	17:14	36.8192	-121.857	5	Feeding
14	2008-10-21	17:17	36.8193	-121.856	5	Feeding
14	2008-10-21	17:24	36.8193	-121.856	5	Foraging	Open water searching
14	2008-10-21	17:26	36.8179	-121.842	5	Foraging	Open water searching
14	2008-10-21	17:26	36.8179	-121.842	5	Foraging	Open water searching
14	2008-10-21	17:28	36.8179	-121.842	5	Foraging	Open water searching
14	2008-10-21	17:33	36.8182	-121.855	5	Foraging	Open water searching
14	2008-10-21	17:44	36.8186	-121.856	5	Foraging	Open water searching
14	2008-10-21	17:44	36.8186	-121.856	5	Foraging	Open water searching
14	2008-10-21	18:06	36.8062	-121.857	5	Foraging	Open water searching
15	2008-10-22	12:51	36.8048	-121.957	5	Feeding		California Sea Lion
15	2008-10-22	13:10	36.8051	-121.957	5	Feeding
15	2008-10-22	13:21	36.8049	-121.956	5	Feeding
15	2008-10-22	13:37	36.8045	-121.956	5	Feeding
15	2008-10-22	13:45	36.8045	-121.956	5	Feeding
15	2008-10-22	13:52	36.8045	-121.956	5	Feeding
15	2008-10-22	14:02	36.803	-121.954	5	Feeding
15	2008-10-22	l4:16	36.8034	-121.953	5	Feeding
15	2008-10-22	l4:16	36.8034	-121.953	5	Feeding
15	2008-10-22	14:33	36.8034	-121.953	5	Feeding
15	2008-10-22	14:52	36.8035	-121.953	5	Feeding
15	2008-10-22	15:02	36.8047	-121.951	5	Feeding
15	2008-10-22	15:28	36.8029	-121.938	5	Prey Pursuit		Harbor Seal
15	2008-10-22	15:30	36.8029	-121.938	5	Prey Pursuit
15	2008-10-22	15:44	36.8038	-121.937	5	Prey Pursuit
15	2008-10-22	15:48	36.8038	-121.937	5	Feeding
15	2008-10-22	16:05	36.8038	-121.937	5	Feeding
15	2008-10-22	16:15	36.8046	-121.939	5	Feeding
15	2008-10-22	16:17	36.8046	-121.939	5	Feeding
15	2008-10-22	16:34	36.8037	-121.94	5	Feeding
15	2008-10-22	16:48	36.8037	-121.94	5	Foraging	Shelfbreak/canyon searching	N/A
15	2008-10-22	16:49	36.7906	-121.923	5	Foraging	Shelfbreak/canyon searching	N/A
15	2008-10-22	16:49	36.7906	-121.923	5	Foraging	Shelfbreak/canyon searching	N/A
15	2008-10-22	17:08	36.7931	-121.9	5	Foraging	Shelfbreak/canyon searching	N/A
15	2008-10-22	17:26	36.8007	-121.876	5	Prey Pursuit		California Sea Lion
15	2008-10-22	17:26	36.8007	-121.876	5	Prey Pursuit		California Sea Lion
15	2008-10-22	17:40	36.801	-121.875	5	Prey Pursuit		California Sea Lion
15	2008-10-22	17:44	36.8013	-121.874	5	Prey Pursuit		California Sea Lion
15	2008-10-22	17:45	36.8013	-121.874	5	Feeding		California Sea Lion
15	2008-10-22	18:03	36.8019	-121.876	5	Feeding		California Sea Lion
15	2008-10-22	18:12	36.8025	-121.876	5	Feeding		California Sea Lion
15	2008-10-22	18:12	36.8025	-121.876	5	Feeding		California Sea Lion
16	2008-10-29	11:12	36.7701	-121.854	15	Prey Pursuit		California Sea Lion
16	2008-10-29	11:29	36.7701	-121.854	15	Prey Pursuit
16	2008-10-29	11:44	36.7718	-121.867	15	Prey Pursuit
16	2008-10-29	11:49	36.7749	-121.859	15	Prey Pursuit
16	2008-10-29	11:50	36.7749	-121.859	15	Prey Pursuit
16	2008-10-29	11:50	36.7885	-121.858	15	Prey Pursuit
16	2008-10-29	11:05	36.7928	-121.857	15	Prey Pursuit
16	2008-10-29	12:07	36.8001	-121.857	15	Prey Pursuit
16	2008-10-29	12:16	36.7913	-121.856	15	Prey Pursuit
16	2008-10-29	12:28	36.7903	-121.858	15	Prey Pursuit
16	2008-10-29	12:32	36.7912	-121.855	15	Feeding
16	2008-10-29	12:37	36.7905	-121.858	15	Feeding
16	2008-10-29	12:42	36.7899	-121.855	15	Feeding
16	2008-10-29	12:50	36.7912	-121.85	15	Feeding
16	2008-10-29	12:59	36.8	-121.851	15	Foraging	Open water searching
16	2008-10-29	13:04	36.793	-121.843	15	Foraging	Open water searching
16	2008-10-29	13:21	36.792	-121.809	15	Foraging	Open water searching
16	2008-10-29	13:23	36.7925	-121.806	15	Foraging	Open water searching
16	2008-10-29	13:27	36.7925	-121.806	15	Foraging	Open water searching
16	2008-10-29	13:29	36.8	-121.805	15	Foraging	Open water searching
16	2008-10-29	13:36	36.8005	-121.807	15	Foraging	Open water searching
16	2008-10-29	13:36	36.8011	-121.807	15	Foraging	Open water searching
16	2008-10-29	13:49	36.8012	-121.807	15	Foraging	Open water searching
16	2008-10-29	14:04	36.7912	-121.817	15	Foraging	Open water searching
16	2008-10-29	14:11	36.7928	-121.818	15	Foraging	Open water searching
16	2008-10-29	14:20	36.7884	-121.822	15	Foraging	Open water searching
16	2008-10-29	14:32	36.7859	-121.835	15	Foraging	Open water searching
16	2008-10-29	14:38	36.7916	-121.84	15	Foraging	Open water searching
16	2008-10-29	14:44	36.7914	-121.841	15	Foraging	Open water searching
16	2008-10-29	14:45	36.8004	-121.835	15	Foraging	Open water searching
16	2008-10-29	15:04	36.7931	-121.82	15	Foraging	Open water searching
16	2008-10-29	15:07	36.8018	-121.818	15	Foraging	Open water searching
16	2008-10-29	15:17	36.7908	-121.826	15	Foraging	Open water searching
16	2008-10-29	15:25	36.7921	-121.841	15	Foraging	Open water searching
16	2008-10-29	15:30:00	36.7921	-121.841	15	Foraging	Open water searching
17	2008-10-31	14:00	36.7914	-121.905	5	Foraging	Shelfbreak/canyon searching
17	2008-10-31	14:11	36.7916	-121.907	2	Foraging	Shelfbreak/canyon searching
17	2008-10-31	14:18	36.8056	-121.905	2	Foraging	Shelfbreak/canyon searching
17	2008-10-31	14:25	36.8055	-121.91	2	Foraging	Shelfbreak/canyon searching
17	2008-10-31	14:25	36.8055	-121.91	2	Foraging	Shelfbreak/canyon searching
17	2008-10-31	14:37	36.791	-121.935	5	Foraging	Shelfbreak/canyon searching
17	2008-10-31	14:45	36.7906	-121.939	5	Foraging	Shelfbreak/canyon searching
17	2008-10-31	14:45	36.7906	-121.939	5	Foraging	Shelfbreak/canyon searching
17	2008-10-31	14:56	36.7897	-121.956	5	Foraging	Shelfbreak/canyon searching
17	2008-10-31	15:04	36.7914	-121.957	5	Foraging	Shelfbreak/canyon searching
17	2008-10-31	15:24	36.785	-121.935	5	Foraging	Shelfbreak/canyon searching
18	2008-11-05	9:17	36.791	-121.925	9	Foraging	Shelfbreak/canyon searching
18	2008-11-05	9:27	36.7892	-121.939	9	Foraging	Shelfbreak/canyon searching
18	2008-11-05	9:30	36.7895	-121.95	9	Foraging	Shelfbreak/canyon searching
18	2008-11-05	9:40	36.7909	-121.967	9	Foraging	Shelfbreak/canyon searching
18	2008-11-05	9:45	36.791	-121.971	9	Foraging	Shelfbreak/canyon searching
18	2008-11-05	10:01	36.7909	-121.959	9	Foraging	Shelfbreak/canyon searching
18	2008-11-05	10:08	36.7885	-121.952	9	Foraging	Shelfbreak/canyon searching
18	2008-11-05	10:15	36.7862	-121.95	9	Foraging	Shelfbreak/canyon searching
18	2008-11-05	10:22	36.7837	-121.937	9	Foraging	Shelfbreak/canyon searching
18	2008-11-05	10:30	36.7835	-121.936	9	Foraging	Shelfbreak/canyon searching
18	2008-11-05	10:33	36.7765	-121.936	9	Foraging	Shelfbreak/canyon searching
18	2008-11-05	10:35	36.775	-121.936	7	Foraging	Shelfbreak/canyon searching
18	2008-11-05	10:38	36.7722	-121.938	7	Foraging	Shelfbreak/canyon searching
18	2008-11-05	10:46	36.7669	-121.941	7	Foraging	Shelfbreak/canyon searching
18	2008-11-05	10:55	36.7532	-121.954	7	Foraging	Shelfbreak/canyon searching
18	2008-11-05	11:05	36.7392	-121.959	7	Foraging	Shelfbreak/canyon searching
18	2008-11-05	11:10	36.7343	-121.969	7	Foraging	Shelfbreak/canyon searching
18	2008-11-05	11:16	36.7235	-121.972	7	Foraging	Shelfbreak/canyon searching
18	2008-11-05	11:23	36.7169	-121.976	7	Foraging	Shelfbreak/canyon searching
18	2008-11-05	11:30	36.7041	-121.987	7	Foraging	Shelfbreak/canyon searching
18	2008-11-05	11:32	36.6911	-121.992	7	Foraging	Shelfbreak/canyon searching
18	2008-11-05	11:43	36.6854	-122.01	7	Foraging	Shelfbreak/canyon searching
18	2008-11-05	11:48	36.6735	-122.005	7	Foraging	Shelfbreak/canyon searching
18	2008-11-05	11:51	36.671	-122.005	7	Foraging	Shelfbreak/canyon searching
18	2008-11-05	12:06	36.6527	-122.009	7	Foraging	Shelfbreak/canyon searching
18	2008-11-05	12:29	36.6213	-122.022	7	Feeding
18	2008-11-05	12:38	36.609	-122.026	7	Feeding
18	2008-11-05	13:01	36.5759	-122.021	7	Feeding
18	2008-11-05	13:10	36.5839	-122.023	7	Feeding
18	2008-11-05	13:18	36.5835	-122.024	7	Feeding
18	2008-11-05	13:30	36.575	-122.023	7	Feeding
18	2008-11-05	14:03	36.5703	-122.022	7	Feeding
18	2008-11-05	14:14	36.5703	-122.022	7	Feeding
18	2008-11-05	14:16	36.5699	-122.022	7	Feeding
18	2008-11-05	14:24	36.5699	-122.022	7	Feeding
18	2008-11-05	14:26	36.5695	-122.022	7	Feeding
18	2008-11-05	14:39	36.5685	-122.024	7	Feeding
18	2008-11-05	14:47	36.5685	-122.024	7	Feeding
18	2008-11-05	14:55	36.56	-122.025	7	Feeding
18	2008-11-05	14:56	36.56	-122.025	7	Feeding
18	2008-11-05	15:35	36.552	-122.025	7	Feeding
19	2008-11-06	12:32	36.6382	-122.051	7	Foraging	Shelfbreak/canyon searching	UNK
19	2008-11-06	12:44	36.6096	-122.039	7	Foraging	Shelfbreak/canyon searching	UNK
19	2008-11-06	12:56	36.5898	-122.034	7	Foraging	Shelfbreak/canyon searching	UNK
19	2008-11-06	13:05	36.5898	-122.034	7	Foraging	Shelfbreak/canyon searching	UNK
19	2008-11-06	13:12	36.5576	-122.018	7	Foraging	Shelfbreak/canyon searching	UNK
19	2008-11-06	13:25	36.5377	-122.007	7	Foraging	Shelfbreak/canyon searching	UNK
19	2008-11-06	13:41	36.5093	-121.988	7	Foraging	Shelfbreak/canyon searching	UNK
20	2008-11-11	9:39	36.8011	-121.923	2	Feeding		California Sea Lion
20	2008-11-11	9:55	36.8022	-121.905	2	Feeding
20	2008-11-11	10:01	36.802	-121.904	2	Feeding
20	2008-11-11	10:14	36.8021	-121.903	2	Feeding
20	2008-11-11	10:17	36.8009	-121.901	2	Feeding
20	2008-11-11	10:26	36.7919	-121.902	2	Feeding
20	2008-11-11	10:46	36.7921	-121.902	2	Feeding
20	2008-11-11	11:02	36.7927	-121.908	2	Feeding
20	2008-11-11	11:16	36.8004	-121.889	2	Foraging	Open water searching
20	2008-11-11	11:27	36.793	-121.873	2	Foraging	Open water searching
20	2008-11-11	11:36	36.8002	-121.859	2	Foraging	Open water searching
20	2008-11-11	11:47	36.7913	-121.842	2	Foraging	Open water searching
20	2008-11-11	11:47	36.7913	-121.842	2	Foraging	Open water searching
20	2008-11-11	11:53	36.7901	-121.84	2	Foraging	Open water searching
20	2008-11-11	12:02	36.7886	-121.826	2	Foraging	Open water searching
20	2008-11-11	12:09	36.7918	-121.821	2	Foraging	Open water searching
20	2008-11-11	12:09	36.7918	-121.821	2	Foraging	Open water searching
20	2008-11-11	12:22	36.7909	-121.823	2	Foraging	Open water searching
20	2008-11-11	12:32	36.79	-121.839	2	Foraging	Open water searching
20	2008-11-11	12:40	36.7895	-121.837	2	Foraging	Open water searching
20	2008-11-11	12:55	36.7915	-121.856	2	Foraging	Open water searching
20	2008-11-11	12:59	36.7929	-121.856	2	Foraging	Open water searching
20	2008-11-11	13:04	36.8008	-121.857	2	Foraging	Open water searching	N/A
20	2008-11-11	13:10	36.8019	-121.868	2	Foraging	Open water searching	N/A
20	2008-11-11	13:21	36.8023	-121.876	2	Foraging	Open water searching	N/A
21	2008-11-14	14:46	36.8215	-121.975	3	Foraging	Open water searching	N/A
21	2008-11-14	14:48	36.8214	-121.976	2	Foraging	Open water searching	N/A
21	2008-11-14	14:58	36.823	-121.983	2	Foraging	Open water searching	N/A
21	2008-11-14	15:09	36.8349	-121.988	2	Foraging	Open water searching	N/A
21	2008-11-14	15:17	36.8404	-121.991	2	Foraging	Open water searching	N/A
21	2008-11-14	15:24	36.8404	-121.991	2	Foraging	Open water searching	N/A
21	2008-11-14	15:36	36.8576	-122.007	2	Foraging	Open water searching	N/A
21	2008-11-14	15:46	36.8593	-122.009	2	Travelling		N/A
21	2008-11-14	16:17	36.9842	-121.82	2	Travelling		N/A
21	2008-11-14	16:50	36.7933	-121.873	2	Travelling		N/A
21	2008-11-14	17:01	36.8003	-121.871	2	Travelling		N/A
22	2009-10-09	11:27	36.807	-121.973	4	Prey Pursuit		Common Dolphin
22	2009-10-09	11:31	36.8185	-121.976	4	Prey Pursuit		N/A
22	2009-10-09	11:31	36.8185	-121.976	4	Prey Pursuit		N/A
22	2009-10-09	11:52	36.7928	-121.992	4	Prey Pursuit		N/A
22	2009-10-09	11:55	36.7928	-121.992	4	Feeding		N/A
22	2009-10-09	12:00	36.7928	-121.992	4	Feeding		N/A
22	2009-10-09	14:22	36.8198	-121.992	4	Feeding
22	2009-10-09	14:33:00	36.819	-121.991	4	Feeding
22	2009-10-09	14:46	36.8192	-122.002	4	Feeding
22	2009-10-09	15:01	36.8181	-122.005	4	Feeding
22	2009-10-09	15:06	36.8181	-122.005	4	Feeding
23	2009-10-30	13:30:00	36.8687	-121.958	1	Foraging	Open water searching	N/A
23	2009-10-30	14:02	36.8687	-121.958	1	Foraging	Open water searching	N/A
23	2009-10-30	14:36	36.8687	-121.958	1	Foraging	Open water searching	N/A
24	2009-11-27	11:09	36.7914	-121.868	1	Foraging	Open water searching	N/A
24	2009-11-27	11:15:00	36.7876	-121.885	1	Foraging	Open water searching	N/A
24	2009-11-27	11:35	36.7876	-121.885	1	Foraging	Open water searching	N/A
25	2009-11-29	11:07	36.7754	-121.886	9	Foraging	Open water searching	N/A
25	2009-11-29	11:39	36.7754	-121.886	9	Foraging	Open water searching	N/A
25	2009-11-29	11:54	36.7594	-121.876	9	Foraging	Open water searching	N/A
25	2009-11-29	12:58	36.791	-121.875	9	Foraging	Open water searching	N/A
25	2009-11-29	13:20	36.8087	-121.872	9	Foraging	Open water searching	N/A
25	2009-11-29	13:32	36.8023	-121.875	9	Foraging	Open water searching	N/A
25	2009-11-29	13:44	36.789	-121.903	9	Foraging	Open water searching	N/A
25	2009-11-29	14:17	36.7912	-121.923	9	Foraging	Open water searching	N/A
25	2009-11-29	14:50	36.803	-121.893	9	Foraging	Open water searching	N/A
25	2009-11-29	14:58	36.8012	-121.892	9	Foraging	Open water searching	N/A
25	2009-11-29	15:05	36.7931	-121.902	9	Foraging	Open water searching	N/A
25	2009-11-29	1512	36.6245	-121.908	9	Foraging	Open water searching	N/A
25	2009-11-29	15:22	36.7919	-121.91	9	Foraging	Open water searching	N/A
25	2009-11-29	15:30	36.8004	-121.925	9	Foraging	Open water searching	N/A
25	2009-11-29	15:34	36.801	-121.936	9	Foraging	Open water searching	N/A
25	2009-11-29	15:46	36.808	-121.94	9	Foraging	Open water searching	N/A
25	2009-11-29	15:53	36.8177	-121.95	9	Foraging	Open water searching	N/A
25	2009-11-29	16:09	36.8247	-121.943	9	Foraging	Open water searching	N/A
25	2009-11-29	16:21	36.8383	-121.957	9	Foraging	Open water searching	N/A
25	2009-11-29	16:28	36.84	-121.958	9	Foraging	Open water searching	N/A
25	2009-11-29	16:46	36.8428	-121.957	9	Foraging	Open water searching	N/A
25	2009-11-29	16:53	36.8422	-121.96	9	Foraging	Open water searching	N/A
26	2009-11-30	9:27	36.8014	-121.803	8	Feeding		California Sea Lion
26	2009-11-30	9:31	36.8003	-121.805	8	Feeding
26	2009-11-30	9:44	36.7913	-121.808	8	Feeding
26	2009-11-30	9:52	36.7903	-121.817	8	Feeding
26	2009-11-30	9:57	36.7886	UNK	8	Feeding
26	2009-11-30	10:11	36.786	-121.824	8	Feeding
26	2009-11-30	10:18	36.7856	-121.825	8	Feeding
26	2009-11-30	10:23	36.7858	-121.826	8	Feeding
26	2009-11-30	10:31	36.7846	-121.835	8	Feeding
26	2009-11-30	10:36	36.7854	-121.842	8	Foraging	Shelfbreak/canyon searching
26	2009-11-30	10:40	36.788	-121.853	8	Foraging	Shelfbreak/canyon searching
26	2009-11-30	10:47	36.7894	-121.869	8	Foraging	Shelfbreak/canyon searching
26	2009-11-30	10:53	36.7875	-121.875	8	Foraging	Shelfbreak/canyon searching
26	2009-11-30	10:57	36.7882	-121.886	8	Foraging	Shelfbreak/canyon searching
26	2009-11-30	10:59	36.7881	-121.89	8	Foraging	Shelfbreak/canyon searching
26	2009-11-30	11:14	36.7897	-121.906	8	Foraging	Open water searching
26	2009-11-30	11:17	36.7912	-121.907	8	Foraging	Open water searching
26	2009-11-30	12:07	36.7933	-121.926	8	Foraging	Open water searching
26	2009-11-30	12:11	36.7928	-121.934	8	Foraging	Open water searching
26	2009-11-30	16:49	36.8041	-121.903	8	Foraging	Open water searching
26	2009-11-30	16:58	36.8022	-121.909	8	Foraging	Open water searching
26	2009-11-30	17:04	36.8024	-121.918	8	Resting
26	2009-11-30	17:15	36.7909	-121.909	8	Resting
26	2009-11-30	17:37	36.7891	-121.907	8	Resting
26	2009-11-30	17:47	36.7891	-121.907	8	Resting
26	2009-11-30	17:50	36.7891	-121.907	8	Resting
26	2009-11-30	17:55	36.7894	-121.906	8	Resting
26	2009-11-30	18:11	36.7894	-121.906	8	Resting		N/A
26	2009-11-30	18:13:00	36.7893	-121.905	8	Resting		N/A
26	2009-11-30	18:18	36.7893	-121.905	8	Resting		N/A
26	2009-11-30	18:43	36.7888	-121.904	8	Resting		N/A
26	2009-11-30	19:25	36.7873	-121.902	8	Resting		N/A
27	2010-04-18	11:43	36.7714	-122.071	4	Foraging	Open water searching	N/A
27	2010-04-18	11:54	36.775	-122.106	4	Foraging	Open water searching	N/A
27	2010-04-18	12:15	36.7889	-122.123	4	Foraging	Open water searching	N/A
28	2010-05-10	15:28	36.8223	-121.976	1	Feeding		UNK
28	2010-05-10	15:57	36.8229	-121.974	1	Feeding		UNK
29	2010-10-07	14:51	36.6671	-122.007	3	Foraging	Shelfbreak/canyon searching	N/A
29	2010-10-07	15:29	36.6351	-122.025	3	Foraging	Shelfbreak/canyon searching	N/A
29	2010-10-07	15:36	36.5334	-122.021	3	Foraging	Shelfbreak/canyon searching	N/A
29	2010-10-07	15:41	36.6239	-122.021	3	Foraging	Shelfbreak/canyon searching	N/A
29	2010-10-07	15:48	36.6239	-122.021	3	Foraging	Shelfbreak/canyon searching	N/A
29	2010-10-07	15:50	36.6239	-122.021	3	Foraging	Shelfbreak/canyon searching	N/A
29	2010-10-07	15:53	36.6082	-122.019	3	Foraging	Shelfbreak/canyon searching	N/A
29	2010-10-07	15:56	36.6082	-122.019	3	Foraging	Shelfbreak/canyon searching	N/A
29	2010-10-07	15:58	36.6023	-122.019	3	Foraging	Shelfbreak/canyon searching	N/A
29	2010-10-07	16:02	36.6023	-122.019	3	Foraging	Shelfbreak/canyon searching	N/A
29	2010-10-07	16:03	36.5928	-122.018	3	Foraging	Shelfbreak/canyon searching	N/A
29	2010-10-07	16:05	36.592	-122.019	3	Foraging	Shelfbreak/canyon searching	N/A
30	2010-10-08	10:15	36.7925	-121.917	3	Foraging	Open water searching	N/A
30	2010-10-08	10:25	36.7925	-121.917	3	Foraging	Open water searching	N/A
30	2010-10-08	10:26	36.7925	-121.917	3	Foraging	Open water searching	N/A
30	2010-10-08	10:28	36.7925	-121.917	3	Foraging	Open water searching	N/A
30	2010-10-08	10:33	36.7925	-121.917	3	Foraging	Open water searching	N/A
30	2010-10-08	10:36	36.7925	-121.917	3	Foraging	Open water searching	N/A
30	2010-10-08	10:38	36.7925	-121.917	3	Foraging	Open water searching	N/A
30	2010-10-08	10:44	36.7925	-121.917	3	Foraging	Open water searching	N/A
30	2010-10-08	10:45	36.8018	-121.903	3	Foraging	Open water searching	N/A
30	2010-10-08	10:51	36.8042	-121.892	3	Foraging	Open water searching	N/A
30	2010-10-08	10:54	36.8042	-121.892	3	Foraging	Open water searching	N/A
30	2010-10-08	10:56	36.8043	-121.891	3	Foraging	Open water searching	N/A
30	2010-10-08	10:58	36.8043	-121.891	3	Foraging	Open water searching	N/A
30	2010-10-08	11:00	36.8043	-121.891	3	Foraging	Open water searching	N/A
30	2010-10-08	11:01	36.8023	-121.887	3	Foraging	Open water searching	N/A
30	2010-10-08	11:10	36.7925	-121.875	3	Foraging	Open water searching	N/A
30	2010-10-08	11:20	36.7925	-121.875	3	Foraging	Open water searching	N/A
30	2010-10-08	11:21	36.7925	-121.875	3	Foraging	Open water searching	N/A
30	2010-10-08	11:23	36.8014	-121.872	3	Foraging	Open water searching	N/A
30	2010-10-08	11:30	36.8014	-121.872	3	Foraging	Open water searching	N/A
30	2010-10-08	11:32	36.8014	-121.872	3	Foraging	Open water searching	N/A
30	2010-10-08	11:45	36.8014	-121.872	3	Foraging	Open water searching	N/A
30	2010-10-08	11:52	36.8014	-121.872	3	Foraging	Open water searching	N/A
30	2010-10-08	11:55	36.8014	-121.872	3	Foraging	Open water searching	N/A
30	2010-10-08	11:58	36.8018	-121.788	3	Foraging	Open water searching	N/A
30	2010-10-08	12:01	36.8011	-121.908	3	Foraging	Open water searching	N/A
30	2010-10-08	12:04	36.7928	-121.918	3	Foraging	Open water searching	N/A
30	2010-10-08	12:11	36.7913	-121.923	3	Foraging	Open water searching	N/A
30	2010-10-08	12:17	36.7913	-121.923	3	Foraging	Open water searching	N/A
30	2010-10-08	12:19	36.792	-121.926	3	Foraging	Open water searching	N/A
30	2010-10-08	12:25	36.792	-121.926	3	Foraging	Open water searching	N/A
30	2010-10-08	12:27	36.792	-121.926	3	Foraging	Open water searching	N/A
30	2010-10-08	12:28	36.792	-121.94	3	Foraging	Open water searching	N/A
30	2010-10-08	12:35	36.7918	-121.953	3	Foraging	Open water searching	N/A
30	2010-10-08	12:55	36.7914	-121.969	3	Foraging	Open water searching	N/A
30	2010-10-08	13:19	36.7884	-121.957	3	Foraging	Open water searching	N/A
30	2010-10-08	13:33	36.7925	-121.936	3	Foraging	Open water searching	N/A
30	2010-10-08	13:55	36.8022	-121.951	3	Foraging	Open water searching	N/A
30	2010-10-08	14:01	36.802	-121.957	3	Foraging	Open water searching	N/A
30	2010-10-08	14:14	36.806	-121.95	3	Foraging	Open water searching	N/A
30	2010-10-08	14:55	36.8264	-122.035	3	Travelling		N/A
30	2010-10-08	UNK	36.8264	-122.035	3	Travelling		N/A
31	2010-11-05	14:46	36.6703	-122.036	5	Feeding		California sea Lion
31	2010-11-05	14:52	36.668	-122.036	5	Feeding		California sea Lion
31	2010-11-05	14:57	36.6678	-122.036	5	Feeding		N/A
31	2010-11-05	15:04	36.6678	-122.036	5	Socializing		N/A
31	2010-11-05	15:06	36.6672	-122.037	5	Socializing		N/A
31	2010-11-05	15:19	36.6512	-122.038	5	Socializing		N/A
31	2010-11-05	15:20	36.6512	-122.038	5	Socializing		N/A
31	2010-11-05	15:29	36.6396	-122.036	5	Foraging	Shelfbreak/canyon searching	N/A
31	2010-11-05	15:39	36.6257	-122.025	5	Foraging	Shelfbreak/canyon searching	N/A
31	2010-11-05	15:44	36.6217	-122.024	5	Foraging	Shelfbreak/canyon searching	N/A
31	2010-11-05	15:47	36.6217	-122.024	5	Foraging	Shelfbreak/canyon searching	N/A
31	2010-11-05	15:49	36.6217	-122.024	5	Foraging	Shelfbreak/canyon searching	N/A
31	2010-11-05	15:54	36.6074	-122.022	5	Foraging	Shelfbreak/canyon searching	N/A
31	2010-11-05	15:59	36.6074	-122.022	5	Foraging	Shelfbreak/canyon searching	N/A
31	2010-11-05	16:00	36.6035	-122.022	5	Foraging	Shelfbreak/canyon searching	N/A
31	2010-11-05	16:07	36.6035	-122.022	5	Foraging	Shelfbreak/canyon searching	N/A
31	2010-11-05	16:10	36.5916	-122.018	5	Foraging	Shelfbreak/canyon searching	N/A
31	2010-11-05	16:11	36.5916	-122.018	5	Foraging	Shelfbreak/canyon searching	N/A
31	2010-11-05	16:15	36.5916	-122.018	5	Foraging	Shelfbreak/canyon searching	N/A
31	2010-11-05	16:17	36.5876	-122.007	5	Foraging	Shelfbreak/canyon searching	N/A
31	2010-11-05	16:18	36.5876	-122.007	5	Foraging	Shelfbreak/canyon searching	N/A
31	2010-11-05	16:20	36.5859	-122.006	5	Foraging	Shelfbreak/canyon searching	N/A
31	2010-11-05	16:22	36.5859	-122.006	5	Foraging	Shelfbreak/canyon searching	N/A
31	2010-11-05	16:24	36.5753	-122.004	5	Foraging	Shelfbreak/canyon searching	N/A
31	2010-11-05	16:25	36.5753	-122.004	5	Foraging	Shelfbreak/canyon searching	N/A
31	2010-11-05	16:26	36.5738	-122.003	5	Foraging	Shelfbreak/canyon searching	N/A
31	2010-11-05	16:28	36.5738	-122.003	5	Foraging	Shelfbreak/canyon searching	N/A
31	2010-11-05	16:29	36.572	-122.002	5	Foraging	Shelfbreak/canyon searching	N/A
31	2010-11-05	16:33	36.572	-122.002	5	Foraging	Shelfbreak/canyon searching	N/A
31	2010-11-05	16:35	36.572	-122.002	5	Foraging	Shelfbreak/canyon searching	N/A
31	2010-11-05	16:36	36.5684	-122.003	5	Foraging	Shelfbreak/canyon searching	N/A
31	2010-11-05	16:40	36.5684	-122.003	5	Foraging	Shelfbreak/canyon searching	N/A
31	2010-11-05	16:41	36.5592	-122.001	5	Foraging	Shelfbreak/canyon searching	N/A
32	2011-04-20	10:55	36.7835	-121.891	11	Prey Pursuit		Common Dolphin
32	2011-04-20	11:05:00	36.7837	-121.901	11	Prey Pursuit
32	2011-04-20	11:12	36.7845	-121.901	11	Feeding
32	2011-04-20	11:15	36.784	-121.903	11	Foraging	Shelfbreak/canyon searching
32	2011-04-20	11.24	36.7844	-121.871	11	Foraging	Shelfbreak/canyon searching
32	2011-04-20	11.33	36.7848	-121.909	11	Foraging	Shelfbreak/canyon searching
32	2011-04-20	11.41	36.7731	-121.937	11	Foraging	Shelfbreak/canyon searching
32	2011-04-20	11:45:00	36.7731	-121.937	11	Foraging	Shelfbreak/canyon searching
32	2011-04-20	11.48	36.7669	-121.951	11	Foraging	Shelfbreak/canyon searching
32	2011-04-20	11:50	36.7549	-121.957	11	Foraging	Shelfbreak/canyon searching
32	2011-04-20	12:05	36.7424	-121.967	11	Foraging	Shelfbreak/canyon searching
33	2011-04-22	13:14	36.7584	-121.893	1	Socializing
33	2011-04-22	13:27	36.7582	-121.908	1	Socializing
33	2011-04-22	13:39	36.7554	-121.918	1	Socializing		N/A
34	2011-05-02	11:45	36.8022	-122.053	4	Feeding		UNK
34	2011-05-02	11;48	36.8029	-122.054	4	Feeding		UNK
34	2011-05-02	11:55	36.8073	-122.059	4	Foraging
34	2011-05-02	12:02	36.8184	-122.071	4	Foraging
34	2011-05-02	12;12	36.824	-122.086	4	Foraging
34	2011-05-02	12:15	26.826	-122.089	4	Foraging
34	2011-05-02	12:20	36.8341	-122.09	4	Foraging
34	2011-05-02	12:22	36.8361	-122.093	4	Foraging
34	2011-05-02	12:25:00	36.8389	-122.102	4	Foraging
35	2011-05-04	11:26	36.8053	-122.038	13	Socialzing		N/A
35	2011-05-04	11:30:00	36.8042	-122.025	13	Socializing		N/A
35	2011-05-04	11:35	36.8042	-122.025	13	Foraging	Shelfbreak/canyon searching	N/A
35	2011-05-04	11:40	36.8027	-122.018	13	Foraging	Shelfbreak/canyon searching	N/A
35	2011-05-04	11:46	36.8014	-122.004	13	Foraging	Shelfbreak/canyon searching	N/A
35	2011-05-04	11:51	36.7926	-122.001	13	Foraging	Shelfbreak/canyon searching	N/A
35	2011-05-04	11;55	36.7926	-122.001	13	Foraging	Shelfbreak/canyon searching	N/A
35	2011-05-04	11:59	36.7912	-122.993	13	Foraging	Shelfbreak/canyon searching	N/A
36	2011-05-08	11:07	36.7384	-121.875	6	Feeding		Gray Whale Calf
36	2011-05-08	11:14	36.737	-121.875	6	Feeding
36	2011-05-08	11:24	36.7365	-121.875	6	Feeding
36	2011-05-08	11:28	36.7352	-121.874	6	Feeding
36	2011-05-08	11:38	36.735	-121.873	6	Feeding
36	2011-05-08	11:44	36.7347	-121.873	6	Feeding
36	2011-05-08	11:48	36.7341	-121.874	6	Feeding
36	2011-05-08	11:53	36.7338	-121.874	6	Feeding
36	2011-05-08	11:58	36.7338	-121.875	6	Feeding
36	2011-05-08	12:04	36.7336	-121.876	6	Feeding
36	2011-05-08	12:09	36.7342	-121.884	6	Feeding
36	2011-05-08	12:13	36.7354	-121.875	6	Feeding
36	2011-05-08	12;20	36.7351	-121.876	6	Feeding
36	2011-05-08	12:25	36.735	-121.876	6	Feeding
36	2011-05-08	12:28	36.7347	-121.875	6	Feeding
36	2011-05-08	12:34	36.7347	-121.875	6	Feeding
36	2011-05-08	12:36	36.7348	-121.876	6	Feeding
36	2011-05-08	12:38	36.7348	-121.876	6	Feeding
36	2011-05-08	12:41	36.7345	-121.875	6	Feeding
37	2011-05-14	11:22	36.769	-121.924	2	Foraging	Shelfbreak/canyon searching
37	2011-05-14	11:32	36.7679	-121.937	2	Foraging	Shelfbreak/canyon searching
37	2011-05-14	11:40	36.7582	-121.942	2	Foraging	Shelfbreak/canyon searching
37	2011-05-14	11:42	36.7584	-121.942	2	Foraging	Shelfbreak/canyon searching
37	2011-05-14	11:55	36.7555	-121.956	2	Foraging	Shelfbreak/canyon searching
37	2011-05-14	12:08	36.7555	-121.956	2	Foraging	Shelfbreak/canyon searching
37	2011-05-14	12:12	36.7421	-121.975	2	Foraging	Shelfbreak/canyon searching
38	2012-04-03	11:04:00	36.8002	-121.843	3	Foraging	Shelfbreak/canyon searching
38	2012-04-03	11:08:00	36.8003	-121.851	3	Foraging	Shelfbreak/canyon searching
38	2012-04-03	11:10:00	36.801	-121.855	3	Feeding		UNK
38	2012-04-03	11:13:00	36.8	-121.858	3	Feeding		UNK
38	2012-04-03	11:15:00	36.7925	-121.859	3	Feeding		UNK
38	2012-04-03	11:22:00	36.7903	-121.871	3	Feeding		UNK
38	2012-04-03	11:30:00	36.7895	-121.876	3	Feeding		UNK
38	2012-04-03	11:31:00	36.7877	-121.876	3	Feeding		UNK
38	2012-04-03	11:36:00	36.7872	-121.876	3	Feeding		UNK
38	2012-04-03	11:37:00	36.787	-121.875	3	Feeding		UNK
38	2012-04-03	11:43:00	36.7898	-121.885	3	Foraging	Shelfbreak/canyon searching
38	2012-04-03	11:58:00	36.8028	-121.893	3	Foraging	Shelfbreak/canyon searching
38	2012-04-03	12:01:00	36.8028	-121.893	3	Foraging	Shelfbreak/canyon searching
38	2012-04-03	12:07:00	36.8028	-121.907	3	Foraging	Shelfbreak/canyon searching
38	2012-04-03	12:13:00	36.8015	-121.918	3	Foraging	Shelfbreak/canyon searching
38	2012-04-03	12:18:00	36.8015	-121.924	3	Foraging	Shelfbreak/canyon searching
38	2012-04-03	UNK	36.8015	-121.924	3	Foraging	Shelfbreak/canyon searching
38	2012-04-03	12:30:00	36.8015	-121.924	3	Foraging	Shelfbreak/canyon searching
38	2012-04-03	12:32:00	36.8031	-121.935	3	Foraging	Shelfbreak/canyon searching
38	2012-04-03	12:38:00	36.8027	-121.923	3	Foraging	Shelfbreak/canyon searching
38	2012-04-03	12:41:00	36.8008	-121.92	3	Foraging	Shelfbreak/canyon searching
38	2012-04-03	13:01:00	36.7927	-121.875	3	Foraging	Shelfbreak/canyon searching
39	2012-04-15	08:52:00	36.7574	-121.986	9	Prey Pursuit		Minke Whale
39	2012-04-15	08:58:00	36.7572	-121.988	9	Feeding
39	2012-04-15	09:11:00	36.7561	-121.988	9	Feeding		Minke Whale
39	2012-04-15	09:12:00	36.7558	-121.989	9	Feeding		Minke Whale
39	2012-04-15	09:33:00	36.7572	-121.99	9	Feeding		Minke Whale
39	2012-04-15	09:35:00	36.7572	-121.99	9	Feeding		Minke Whale
39	2012-04-15	09:40:00	36.7593	-121.992	9	Feeding		Minke Whale
39	2012-04-15	09:48:00	36.7592	-121.99	9	Feeding		Minke Whale
39	2012-04-15	10:04:00	36.7592	-121.991	9	Feeding		Minke Whale
39	2012-04-15	10:10:00	36.7587	-121.992	9	Feeding		Minke Whale
39	2012-04-15	10:20:00	36.7587	-121.992	9	Feeding		N/A
39	2012-04-15	10:38:00	36.756	-121.99	9	Foraging	Shelfbreak/canyon searching	N/A
39	2012-04-15	10:40:00	36.7558	-121.99	9	Foraging	Shelfbreak/canyon searching	N/A
39	2012-04-15	10:50:00	43	-58.8333	9	Foraging	Shelfbreak/canyon searching	N/A
39	2012-04-15	10:55:00	36.7404	-122.002	9	Foraging	Shelfbreak/canyon searching	N/A
39	2012-04-15	10:57:00	36.7404	-122.002	9	Foraging	Shelfbreak/canyon searching	N/A
39	2012-04-15	11:09:00	36.7418	-122.008	9	Foraging	Shelfbreak/canyon searching	N/A
39	2012-04-15	11:25:00	36.7516	-122.027	9	Foraging	Shelfbreak/canyon searching	N/A
39	2012-04-15	11:33:00	36.7506	-122.025	9	Foraging	Shelfbreak/canyon searching	N/A
39	2012-04-15	11:49:00	36.7503	-122.035	9	Foraging	Shelfbreak/canyon searching	N/A
39	2012-04-15	11:52:00	36.7503	-122.035	9	Foraging	Shelfbreak/canyon searching	N/A
39	2012-04-15	11:57:00	36.7552	-122.039	9	Foraging	Shelfbreak/canyon searching	N/A
39	2012-04-15	12:11:00	36.7672	-122.056	9	Foraging	Shelfbreak/canyon searching	N/A
39	2012-04-15	12:28:00	36.7672	-122.056	9	Foraging	Shelfbreak/canyon searching	N/A
39	2012-04-15	12:44:00	36.7706	-122.075	9	Foraging	Shelfbreak/canyon searching	UNK
40	2012-04-15	15:10:00	36.7911	-121.842	4	Feeding		UNK
40	2012-04-15	15:21:00	36.7918	-121.839	4	Feeding		UNK
40	2012-04-15	15:26:00	36.7916	-121.837	4	Feeding		UNK
40	2012-04-15	15:35:00	36.7916	-121.837	4	Feeding		UNK
40	2012-04-15	15:37:00	36.7918	-121.835	4	Feeding		UNK
40	2012-04-15	15:43:00	36.7919	-121.834	4	Feeding		UNK
40	2012-04-15	15:52:00	36.7921	-121.825	4	Feeding		UNK
40	2012-04-15	16:00:00	36.7921	-121.823	4	Foraging	Open water searching	N/A
40	2012-04-15	16:10:00	36.7933	-121.817	4	Foraging	Open water searching	N/A
40	2012-04-15	16:21:00	36.8019	-121.8	4	Foraging	Open water searching	N/A
40	2012-04-15	16:38:00	36.7932	-121.809	4	Foraging	Open water searching	N/A
40	2012-04-15	16:44:00	36.7906	-121.82	4	Foraging	Open water searching	N/A
40	2012-04-15	16:58:00	36.7888	-121.822	4	Foraging	Open water searching	N/A
41	2012-04-19	12:21:00	36.7759	-121.892	10	Socializing		N/A
41	2012-04-19	12:30:00	36.784	-121.89	10	Socializing		N/A
41	2012-04-19	12:34:00	36.784	-121.89	10	Socializing		N/A
41	2012-04-19	12:36:00	36.785	-121.887	10	Socializing		N/A
41	2012-04-19	12:43:00	36.7858	-121.886	10	Socializing		N/A
41	2012-04-19	12:47:00	36.785	-121.884	10	Socializing		N/A
41	2012-04-19	12:48:00	36.785	-121.884	10	Socializing		N/A
41	2012-04-19	12:53:00	36.785	-121.884	10	Socializing		N/A
41	2012-04-19	13:02:00	36.7756	-121.876	10	Socializing		N/A
41	2012-04-19	13:07:00	36.7756	-121.876	10	Socializing		N/A
41	2012-04-19	13:10:00	36.7713	-121.886	10	Socializing		N/A
41	2012-04-19	13:17:00	36.7692	-121.889	10	Foraging		N/A
41	2012-04-19	13:29:00	36.7668	-121.892	10	Foraging		N/A
41	2012-04-19	13:40:00	36.7583	-121.902	10	Foraging		N/A
41	2012-04-19	13:43:00	36.7579	-121.903	10	Foraging		N/A
41	2012-04-19	13:57:00	36.7556	-121.907	10	Foraging		N/A
41	2012-04-19	14:01:00	36.7539	-121.909	10	Foraging		N/A
41	2012-04-19	14:07:00	36.7516	-121.918	10	Foraging		N/A
41	2012-04-19	14:13:00	36.7431	-121.921	10	Foraging
41	2012-04-19	14:21:00	36.7402	-121.926	10	Foraging
41	2012-04-19	14:36:00	36.7339	-121.941	10	Foraging
41	2012-04-19	14:51:00	36.7233	-121.954	10	Socializing
41	2012-04-19	14:55:00	36.7228	-121.955	10	Socializing
42	2012-04-20	13:23:00	36.9428	-121.924	10	Travelling
42	2012-04-20	13:26:00	36.9428	-121.924	10	Socializing
42	2012-04-20	13:33:00	36.9071	-121.934	10	Socializing
42	2012-04-20	13:36:00	36.8397	-121.934	10	Socializing
42	2012-04-20	13:43:00	36.8391	-121.935	10	Travelling
42	2012-04-20	13:46:00	36.8387	-121.935	10	Travelling
42	2012-04-20	13:55:00	36.8381	-121.935	10	Feeding		UNK
42	2012-04-20	13:58:00	36.8381	-121.937	10	Feeding		UNK
42	2012-04-20	14:05:00	36.8394	-121.941	10	Feeding		UNK
42	2012-04-20	14:07:00	36.8399	-121.938	10	Feeding		UNK
43	2012-05-03	14:51:00	36.7173	-122.008	11	Feeding		Gray Whale
43	2012-05-03	14:56:00	36.7168	-121.008	11	Feeding
43	2012-05-03	15:01:00	36.7168	-121.008	11	Feeding
43	2012-05-03	15:02:00	36.7174	-122.007	11	Feeding
43	2012-05-03	15:04:00	36.718	-122.007	11	Feeding
43	2012-05-03	15:06:00	36.7184	-122.007	11	Feeding
43	2012-05-03	15:08:00	36.7184	-122.007	11	Feeding
43	2012-05-03	15:09:00	36.7184	-122.007	11	Feeding
43	2012-05-03	15:11:00	36.155	-122.007	11	Feeding
43	2012-05-03	15:16:00	36.7173	-122.007	11	Feeding
43	2012-05-03	15:17:00	36.7172	-122.007	11	Feeding
43	2012-05-03	15:20:00	36.7183	-122.007	11	Feeding
43	2012-05-03	15:22:00	36.7173	-122.007	11	Feeding
43	2012-05-03	15:25:00	36.7186	-122.007	11	Feeding
43	2012-05-03	15:29:00	36.7186	-122.007	11	Feeding
43	2012-05-03	15:31:00	36.7188	-122.007	11	Feeding
43	2012-05-03	15:35:00	36.719	-122.007	11	Feeding
43	2012-05-03	15:37:00	36.719	-122.007	11	Feeding
43	2012-05-03	15:42:00	36.7191	-122.006	11	Feeding
43	2012-05-03	15:43:00	36.7191	-122.006	11	Feeding
43	2012-05-03	15:46:00	36.7194	-122.007	11	Feeding
43	2012-05-03	15:52:00	36.7203	-122.007	11	Feeding
43	2012-05-03	15:59:00	36.7201	-122.007	11	Feeding
43	2012-05-03	16:05:00	36.7199	-122.006	11	Feeding
43	2012-05-03	16:19:00	36.7168	-122.006	11	Feeding
43	2012-05-03	16:20:00	36.7256	-122.006	11	Feeding
43	2012-05-03	16:31:00	36.71	-122.007	11	Feeding
43	2012-05-03	16:38:00	36.717	-122.006	11	Feeding
43	2012-05-03	16:53:00	36.7187	-122.005	11	Feeding
43	2012-05-03	16:58:00	36.7189	-122.005	11	Feeding
43	2012-05-03	17:01:00	36.7196	-122.005	11	Feeding
43	2012-05-03	17:10:00	36.7198	-122.004	11	Feeding
43	2012-05-03	17:16:00	36.7196	-122.005	11	Feeding
43	2012-05-03	17:27:00	36.7194	-122.004	11	Feeding
43	2012-05-03	17:32:00	36.7196	-122.005	11	Feeding
43	2012-05-03	17:39:00	36.7196	-122.005	11	Feeding
43	2012-05-03	17:47:00	36.7189	-122.005	11	Feeding
43	2012-05-03	17:50:00	36.72	-122.004	11	Feeding
43	2012-05-03	17:57:00	36.7189	-122.005	11	Feeding
43	2012-05-03	18:04:00	36.7179	-122.003	11	Feeding
43	2012-05-03	18:10:00	36.7178	-122.004	11	Feeding
43	2012-05-03	18:24:00	36.7172	-122.004	11	Feeding
43	2012-05-03	18:36:00	36.7167	-122.004	11	Feeding
43	2012-05-03	18:42:00	36.7167	-122.004	11	Feeding
43	2012-05-03	18:58:00	36.7177	-122.004	11	Feeding
44	2013-01-12	12:02:00	36.6563	-122.01	2	Feeding		California Sea lion
44	2012-01-12	12:22:00	36.6695	-122.025	2	Feeding
44	2012-01-12	12:43:00	36.689	-122.004	2	Foraging	Shelfbreak/canyon searching
44	2012-01-12	12:43:00	36.689	-122.004	2	Foraging	Shelfbreak/canyon searching
44	2012-01-12	13:37:00	36.7415	-121.954	2	Prey Pursuit		California Sea lion
44	2012-01-12	13:50:00	36.7553	-121.952	2	Prey Pursuit
44	2012-01-12	13:58:00	36.7568	-121.943	2	Feeding
45	2013-05-06	08:17:00	36.6719	-122.018	5	Foraging	Shelfbreak/canyon searching	N/A
45	2013-05-06	08:19:00	36.6719	-122.018	5	Foraging	Shelfbreak/canyon searching	N/A
45	2013-05-06	08:19:00	36.6738	-122.002	5	Foraging	Shelfbreak/canyon searching	N/A
45	2013-05-06	08:21:00	36.6738	-122.002	5	Foraging	Shelfbreak/canyon searching	N/A
45	2013-05-06	08:35:00	36.0706	-122.006	5	Foraging	Shelfbreak/canyon searching	N/A
45	2013-05-06	08:38:00	36.7088	-122	5	Foraging	Shelfbreak/canyon searching	N/A
45	2013-05-06	08:43:00	36.7174	-121.993	5	Feeding		UNK
45	2013-05-06	08:45:00	36.7174	-121.993	5	Foraging	Shelfbreak/canyon searching	N/A
45	2013-05-06	08:47:00	36.718	-121.993	5	Foraging	Shelfbreak/canyon searching	N/A
45	2013-05-06	08:47:00	36.718	-121.993	5	Foraging	Shelfbreak/canyon searching	N/A
45	2013-05-06	08:51:00	36.7213	-122.001	5	Foraging	Shelfbreak/canyon searching	N/A
45	2013-05-06	08:51:00	36.7213	-122.001	5	Foraging	Shelfbreak/canyon searching	N/A
45	2013-05-06	08:54:00	36.7213	-122.001	5	Foraging	Shelfbreak/canyon searching	N/A
45	2013-05-06	UNK	36.7213	-122.001	5	Foraging	Shelfbreak/canyon searching	N/A
45	2013-05-06	08:55:00	36.7216	-122.002	9	Foraging	Shelfbreak/canyon searching	N/A
45	2013-05-06	08:56:00	36.7216	-122.002	9	Foraging	Shelfbreak/canyon searching	N/A
45	2013-05-06	08:58:00	36.7216	-122.002	9	Foraging	Shelfbreak/canyon searching	N/A
45	2013-05-06	09:04:00	36.7367	-122.006	9	Foraging	Shelfbreak/canyon searching	N/A
45	2013-05-06	09:08:00	36.7414	-122.004	9	Foraging	Shelfbreak/canyon searching	N/A
45	2013-05-06	09:08:00	36.7414	-122.004	9	Foraging	Shelfbreak/canyon searching	N/A
45	2013-05-06	09:15:00	36.7547	-121.993	9	Foraging	Shelfbreak/canyon searching	N/A
45	2013-05-06	09:18:00	36.7577	-121.992	9	Foraging	Shelfbreak/canyon searching	N/A
45	2013-05-06	09:20:00	36.7577	-121.992	9	Foraging	Shelfbreak/canyon searching	N/A
45	2013-05-06	09:26:00	36.7565	-122.099	9	Foraging	Shelfbreak/canyon searching	N/A
45	2013-05-06	09:26:00	36.7565	-122.099	9	Foraging	Shelfbreak/canyon searching	N/A
45	2013-05-06	09:28:00	36.7565	-122.099	9	Prey Pursuit		California Sea lion
45	2013-05-06	UNK	36.7565	-122.099	9	Prey Pursuit		N/A
45	2013-05-06	09:30:00	36.7565	-122.099	9	Prey Pursuit		N/A
45	2013-05-06	09:36:00	36.7565	-122.099	9	Prey Pursuit		N/A
45	2013-05-06	09:39:00	36.7565	-122.099	9	Prey Pursuit		N/A
45	2013-05-06	09:44:00	36.7565	-122.099	9	Prey Pursuit		N/A
45	2013-05-06	09:46:00	36.7565	-122.099	9	Prey Pursuit		N/A
45	2013-05-06	09:49:00	36.7568	-121.985	9	Feeding
45	2013-05-06	09:52:00	36.7568	-121.985	9	Feeding		N/A
45	2013-05-06	09:55:00	36.7568	-121.985	9	Feeding		N/A
45	2013-05-06	09:57:00	36.758	-121.984	9	Feeding		N/A
45	2013-05-06	10:03:00	36.758	-121.984	9	Feeding		N/A
45	2013-05-06	10:05:00	36.758	-121.984	9	Feeding		N/A
45	2013-05-06	10:10:00	36.758	-121.984	9	Foraging	Shelfbreak/canyon searching	N/A
45	2013-05-06	10:13:00	36.758	-121.984	9	Foraging	Shelfbreak/canyon searching	N/A
45	2013-05-06	10:18:00	36.758	-121.984	9	Foraging	Shelfbreak/canyon searching	N/A
45	2013-05-06	10:20:00	36.758	-121.984	9	Foraging	Shelfbreak/canyon searching	N/A
45	2013-05-06	10:21:00	36.758	-121.984	9	Foraging	Shelfbreak/canyon searching	N/A
45	2013-05-06	10:24:00	36.7525	-121.958	9	Foraging	Shelfbreak/canyon searching	N/A
45	2013-05-06	10:27:00	36.7525	-121.958	9	Foraging	Shelfbreak/canyon searching	N/A
45	2013-05-06	10:32:00	36.7525	-121.958	9	Foraging	Shelfbreak/canyon searching	N/A
45	2013-05-06	10:35:00	36.7525	-121.958	9	Foraging	Shelfbreak/canyon searching	N/A
45	2013-05-06	10:35:00	36.769	-121.969	9	Foraging	Shelfbreak/canyon searching	N/A
45	2013-05-06	10:39:00	36.769	-121.969	9	Foraging	Shelfbreak/canyon searching	N/A
45	2013-05-06	10:40:00	36.769	-121.969	9	Foraging	Shelfbreak/canyon searching	N/A
45	2013-05-06	UNK	36.769	-121.969	9	Foraging	Shelfbreak/canyon searching	N/A
45	2013-05-06	10:43:00	36.7742	-121.973	9	Foraging	Shelfbreak/canyon searching	N/A
45	2013-05-06	10:47:00	36.7742	-121.973	9	Foraging	Shelfbreak/canyon searching	N/A
45	2013-05-06	10:50:00	36.7865	-121.971	9	Foraging	Shelfbreak/canyon searching	N/A
45	2013-05-06	10:55:00	36.7865	-121.971	9	Foraging	Shelfbreak/canyon searching	N/A
45	2013-05-06	10:56:00	36.7876	-121.971	9	Foraging	Shelfbreak/canyon searching	N/A
45	2013-05-06	10:58:00	36.7876	-121.971	9	Foraging	Shelfbreak/canyon searching	N/A
45	2013-05-06	11:04:00	36.7876	-121.971	9	Foraging	Shelfbreak/canyon searching	N/A
45	2013-05-06	11:07:00	36.7927	-121.975	9	Foraging	Shelfbreak/canyon searching	N/A
45	2013-05-06	11:09:00	36.7927	-121.975	9	Foraging	Shelfbreak/canyon searching	N/A
45	2013-05-06	11:14:00	36.7927	-121.975	9	Foraging	Shelfbreak/canyon searching	N/A
45	2013-05-06	11:18:00	36.7519	-121.985	9	Foraging	Shelfbreak/canyon searching	N/A
45	2013-05-06	11:19:00	36.7519	-121.985	9	Foraging	Shelfbreak/canyon searching	N/A
45	2013-05-06	11:21:00	36.7519	-121.985	9	Foraging	Shelfbreak/canyon searching	N/A
45	2013-05-06	11:24:00	36.7519	-121.985	9	Foraging	Shelfbreak/canyon searching	N/A
45	2013-05-06	11:28:00	36.8078	-121.989	9	Foraging	Shelfbreak/canyon searching	N/A
45	2013-05-06	11:29:00	36.8078	-121.989	9	Foraging	Shelfbreak/canyon searching	N/A
45	2013-05-06	11:31:00	36.8078	-121.989	9	Foraging	Shelfbreak/canyon searching	N/A
45	2013-05-06	11:34:00	36.817	-122	9	Foraging	Shelfbreak/canyon searching	N/A
45	2013-05-06	11:36:00	36.817	-122	9	Foraging	Shelfbreak/canyon searching	N/A
45	2013-05-06	11:37:00	36.817	-122	9	Foraging	Shelfbreak/canyon searching	N/A
45	2013-05-06	11:40:00	36.817	-122	9	Foraging	Shelfbreak/canyon searching	N/A
45	2013-05-06	11:41:00	36.817	-122	9	Foraging	Shelfbreak/canyon searching	N/A
45	2013-05-06	11:43:00	36.817	-122	9	Foraging	Shelfbreak/canyon searching	N/A
45	2013-05-06	11:46:00	36.8244	-122.017	9	Foraging	Shelfbreak/canyon searching	N/A
45	2013-05-06	11:48:00	36.8244	-122.017	9	Foraging	Shelfbreak/canyon searching	N/A
45	2013-05-06	11:49:00	36.8244	-122.017	9	Foraging	Shelfbreak/canyon searching	N/A
45	2013-05-06	11:50:00	36.8347	-122.021	9	Foraging	Shelfbreak/canyon searching	N/A
45	2013-05-06	11:51:00	36.8347	-122.021	9	Foraging	Shelfbreak/canyon searching	N/A
45	2013-05-06	11:55:00	36.8347	-122.021	9	Foraging	Shelfbreak/canyon searching	N/A
45	2013-05-06	11:57:00	36.8347	-122.021	9	Travelling		N/A
45	2013-05-06	11:58:00	36.8347	-122.021	9	Travelling		N/A
45	2013-05-06	12:02:00	36.8347	-122.021	9	Travelling		N/A
45	2013-05-06	12:03:00	36.8412	-122.037	9	Travelling		N/A
45	2013-05-06	12:03:00	36.8412	-122.037	9	Travelling		N/A
45	2013-05-06	12:09:00	36.8412	-122.037	9	Travelling		N/A
45	2013-05-06	12:09:00	36.8412	-122.037	9	Travelling		N/A
45	2013-05-06	12:11:00	36.0851	-122.051	9	Travelling		N/A
45	2013-05-06	12:13:00	36.0851	-122.051	9	Travelling		N/A
45	2013-05-06	12:16:00	36.8543	-122.055	9	Travelling		N/A
45	2013-05-06	12:20:00	36.8543	-122.055	9	Travelling		N/A
45	2013-05-06	12:21:00	36.8543	-122.055	4	Travelling		N/A
45	2013-05-06	12:23:00	36.8559	-122.06	4	Travelling		N/A
45	2013-05-06	12:23:00	36.8559	-122.06	4	Travelling		N/A
45	2013-05-06	12:25:00	36.8559	-122.06	4	Travelling		N/A
45	2013-05-06	12:26:00	36.8576	-122.069	4	Travelling		N/A
45	2013-05-06	12:30:00	36.8595	-122.07	4	Travelling		N/A
45	2013-05-06	12:30:00	36.8595	-122.07	4	Travelling		N/A
45	2013-05-06	12:34:00	36.8595	-122.07	4	Travelling		N/A
45	2013-05-06	12:35:00	36.8595	-122.07	4	Travelling		N/A
45	2013-05-06	12:36:00	36.8674	-122.075	4	Travelling		N/A
45	2013-05-06	12:37:00	36.867	-122.074	4	Travelling		N/A
45	2013-05-06	12:40:00	36.8592	-122.084	4	Prey Pursuit		Habor Seal
45	2013-05-06	12:43:00	36.8667	-122.086	4	Prey Pursuit
45	2013-05-06	12:49:00	36.8667	-122.086	4	Prey Pursuit
45	2013-05-06	12:52:00	36.8599	-122.076	4	Prey Pursuit
45	2013-05-06	12:56:00	36.8675	-122.074	4	Prey Pursuit
45	2013-05-06	13:00:00	36.8677	-122.075	4	Feeding
45	2013-05-06	13:06:00	36.8671	-122.073	4	Feeding
45	2013-05-06	13:08:00	36.8671	-122.073	4	Feeding
45	2013-05-06	13:11:00	36.8671	-122.073	4	Feeding
45	2013-05-06	13:11:00	36.8704	-122.084	4	Feeding
45	2013-05-06	13:13:00	36.8704	-122.084	4	Feeding
45	2013-05-06	13:17:00	36.8731	-122.09	4	Feeding
45	2013-05-06	13:17:00	36.8731	-122.09	4	Feeding
45	2013-05-06	13:19:00	36.8731	-122.09	4	Feeding
45	2013-05-06	13:25:00	36.8756	-122.104	4	Feeding
45	2013-05-06	13:26:00	36.8756	-122.104	4	Feeding
45	2013-05-06	13:31:00	36.8849	-122.109	4	Feeding
45	2013-05-06	13:34:00	36.8849	-122.109	4	Feeding
45	2013-05-06	13:39:00	36.8892	-122.121	4	Feeding
45	2013-05-06	13:47:00	36.8892	-122.121	4	Feeding
45	2013-05-06	13:49:00	36.8917	-122.137	4	Feeding
45	2013-05-06	13:56:00	36.9009	-122.142	4	Travelling
45	2013-05-06	13:58:00	36.9009	-122.142	4	Travelling
45	2013-05-06	14:05:00	36.9051	-122.157	4	Travelling
46	2013-06-06	10:46	36.6836	-121.97	5	Prey Pursuit		California sea lion
46	2013-06-06	10:53	36.6849	-121.971	5	Prey Pursuit
46	2013-06-06	10:55	36.6849	-121.971	5	Prey Pursuit
46	2013-06-06	10:59	36.6849	-121.971	5	Prey Pursuit
46	2013-06-06	11:00	36.6849	-121.971	5	Prey Pursuit
46	2013-06-06	11:01	36.6849	-121.971	5	Feeding
46	2013-06-06	11:03	36.6875	-121.969	5	Feeding
46	2013-06-06	11:09	36.6875	-121.969	5	Feeding
46	2013-06-06	11:11	36.6872	-121.971	5	Feeding
46	2013-06-06	11:16	36.6872	-121.971	5	Feeding
46	2013-06-06	11:17	36.6873	-121.971	5	Feeding
46	2013-06-06	11:18	36.6873	-121.971	5	Feeding
46	2013-06-06	11:22	36.6892	-121.971	5	Feeding
46	2013-06-06	11:24:00	36.6892	-121.971	5	Feeding
46	2013-06-06	11:25:00	36.6892	-121.971	5	Feeding
46	2013-06-06	11:25:00	36.6892	-121.971	5	Feeding
46	2013-06-06	11:27:00	36.6892	-121.971	5	Feeding
46	2013-06-06	11:27:00	36.6892	-121.971	5	Feeding
46	2013-06-06	11:28:00	36.6895	-121.969	5	Feeding
46	2013-06-06	11:30:00	36.6895	-121.969	5	Feeding
46	2013-06-06	11:32:00	36.6905	-121.97	5	Feeding
46	2013-06-06	11:34:00	36.6905	-121.97	5	Feeding
46	2013-06-06	11:36:00	36.6905	-121.97	5	Feeding
46	2013-06-06	11:40:00	36.6905	-121.97	5	Feeding
46	2013-06-06	11:44:00	36.6905	-121.97	5	Feeding
46	2013-06-06	11:45:00	36.7007	-121.959	5	Feeding
46	2013-06-06	11:45:00	36.7007	-121.959	5	Feeding
46	2013-06-06	11:50:00	36.7007	-121.959	5	Feeding
46	2013-06-06	11:52:00	36.7002	-122.096	5	Feeding
46	2013-06-06	11:58:00	36.7022	-121.96	5	Feeding
46	2013-06-06	11:59:00	36.7023	-121.959	5	Feeding
46	2013-06-06	12:03:00	36.7022	-121.959	5	Feeding
46	2013-06-06	12:04:00	36.7028	-121.96	5	Feeding
46	2013-06-06	12:04:00	36.7028	-121.96	5	Feeding
46	2013-06-06	12:07:00	36.7028	-121.96	5	Feeding
46	2013-06-06	12:08:00	36.7028	-121.96	5	Feeding
46	2013-06-06	12:09:00	36.7028	-121.96	5	Feeding
46	2013-06-06	12:10:00	36.7028	-121.96	5	Feeding
46	2013-06-06	12:14:00	36.7054	-121.959	5	Feeding
46	2013-06-06	12:15:00	36.7054	-121.959	5	Feeding
46	2013-06-06	12:17:00	36.7065	-121.959	5	Feeding
46	2013-06-06	12:18:00	36.7065	-121.959	5	Feeding
46	2013-06-06	12:20:00	36.7065	-121.959	5	Feeding
46	2013-06-06	12:22:00	36.7065	-121.959	5	Feeding
46	2013-06-06	12:23:00	36.7077	-121.967	5	Feeding
46	2013-06-06	12:26:00	36.7077	-121.967	5	Feeding
46	2013-06-06	12:27:00	36.7087	-121.96	5	Feeding
46	2013-06-06	12:31:00	36.7087	-121.96	5	Feeding
46	2013-06-06	12:33:00	36.7171	-121.958	5	Feeding
46	2013-06-06	12:34:00	36.7172	-121.958	5	Feeding
46	2013-06-06	12:37:00	36.7172	-121.958	5	Feeding
46	2013-06-06	12:39:00	36.7172	-121.958	5	Feeding
46	2013-06-06	12:41:00	36.7188	-122.096	5	Feeding
46	2013-06-06	12:43:00	36.7188	-122.096	5	Feeding
46	2013-06-06	12:46:00	36.7188	-122.096	5	Feeding
46	2013-06-06	12:49:00	36.721	-121.967	5	Feeding
46	2013-06-06	12:52:00	36.721	-121.967	5	Feeding
46	2013-06-06	12:54:00	36.721	-121.967	5	Feeding
46	2013-06-06	12:58:00	36.7206	-121.959	5	Feeding
46	2013-06-06	13:01:00	36.7206	-121.959	5	Feeding
46	2013-06-06	13:02:00	36.7231	-121.96	5	Feeding
46	2013-06-06	13:03:00	36.7231	-121.96	5	Feeding
46	2013-06-06	13:07:00	36.7231	-121.96	5	Feeding
46	2013-06-06	13:09:00	36.7231	-121.96	5	Feeding
46	2013-06-06	13:13:00	36.7338	-121.967	5	Feeding
46	2013-06-06	13:16:00	36.7338	-121.967	5	Feeding
46	2013-06-06	13:18:00	36.7338	-121.967	5	Feeding
46	2013-06-06	13:19:00	36.7255	-121.967	5	Feeding
46	2013-06-06	13:24:00	36.7255	-121.967	5	Feeding
46	2013-06-06	13:27:00	36.7363	-121.96	5	Feeding
46	2013-06-06	13:30:00	36.7418	-121.959	5	Feeding
46	2013-06-06	13:31:00	36.743	-121.959	5	Feeding
46	2013-06-06	13:36:00	36.7503	-121.96	5	Feeding
46	2013-06-06	13:41:00	36.7428	-121.958	5	Feeding
46	2013-06-06	13:45:00	36.7428	-121.958	5	Feeding
46	2013-06-06	13:49:00	36.7428	-121.958	5	Feeding
46	2013-06-06	13:53:00	36.0742	-121.957	5	Feeding
46	2013-06-06	13:56:00	36.0742	-121.957	5	Feeding
46	2013-06-06	13:59:00	36.7401	-121.956	5	Feeding
46	2013-06-06	14:09:00	36.7401	-121.956	5	Foraging	Shelfbreak/canyon searching
46	2013-06-06	14:13:00	36.7401	-121.956	5	Foraging	Shelfbreak/canyon searching
46	2013-06-06	14:14:00	36.074	-121.954	5	Foraging	Shelfbreak/canyon searching
46	2013-06-06	14:19:00	36.074	-121.954	5	Foraging	Shelfbreak/canyon searching
46	2013-06-06	14:21:00	36.074	-121.954	5	Foraging	Shelfbreak/canyon searching
46	2013-06-06	14:23:00	36.074	-121.954	5	Foraging	Shelfbreak/canyon searching
46	2013-06-06	14:23:00	36.074	-121.954	5	Foraging	Shelfbreak/canyon searching
46	2013-06-06	14:25:00	36.7394	-121.952	5	Foraging	Shelfbreak/canyon searching
46	2013-06-06	14:27:00	36.7394	-121.952	5	Foraging	Shelfbreak/canyon searching	N/A
46	2013-06-06	14:29:00	36.7394	-121.952	5	Prey Pursuit		California sea lion
46	2013-06-06	14:33:00	36.7394	-121.952	5	Prey Pursuit
46	2013-06-06	14:35:00	36.7394	-121.952	5	Prey Pursuit
46	2013-06-06	14:36:00	36.7394	-121.952	5	Prey Pursuit
46	2013-06-06	14:41:00	36.7394	-121.952	5	Prey Pursuit
46	2013-06-06	14:41:00	36.738	-121.94	5	Prey Pursuit
46	2013-06-06	14:44:00	36.738	-121.94	5	Feeding
46	2013-06-06	14:49:00	36.738	-121.94	5	Feeding
46	2013-06-06	14:55:00	36.738	-121.938	5	Feeding		N/A
46	2013-06-06	14:58:00	36.738	-121.938	5	Foraging	Shelfbreak/canyon searching	N/A
46	2013-06-06	14:58:00	36.738	-121.938	5	Foraging	Shelfbreak/canyon searching	N/A
46	2013-06-06	15:02:00	36.738	-121.938	5	Foraging	Shelfbreak/canyon searching	N/A
46	2013-06-06	15:03:00	36.738	-121.938	5	Foraging	Shelfbreak/canyon searching	N/A
46	2013-06-06	15:07:00	36.738	-121.938	5	Foraging	Shelfbreak/canyon searching	N/A
46	2013-06-06	15:08:00	36.738	-121.938	5	Foraging	Shelfbreak/canyon searching	N/A
46	2013-06-06	15:11:00	36.7725	-121.95	5	Foraging	Shelfbreak/canyon searching	N/A
46	2013-06-06	15:12:00	36.7725	-121.95	5	Foraging	Shelfbreak/canyon searching	N/A
46	2013-06-06	15:16:00	36.7725	-121.95	5	Foraging	Shelfbreak/canyon searching	N/A
46	2013-06-06	15:17:00	36.7853	-121.955	5	Foraging	Shelfbreak/canyon searching	N/A
46	2013-06-06	15:19:00	36.7853	-121.955	5	Foraging	Shelfbreak/canyon searching	N/A
46	2013-06-06	15:20:00	36.7853	-121.955	5	Foraging	Shelfbreak/canyon searching	N/A
46	2013-06-06	15:23:00	36.7853	-121.955	5	Foraging	Shelfbreak/canyon searching	N/A
46	2013-06-06	15:24:00	36.7853	-121.955	5	Foraging	Shelfbreak/canyon searching	N/A
46	2013-06-06	15:27:00	36.7853	-121.955	5	Foraging	Shelfbreak/canyon searching	N/A
46	2013-06-06	15:28:00	36.7853	-121.955	5	Foraging	Shelfbreak/canyon searching	N/A
46	2013-06-06	15:32:00	36.7853	-121.955	5	Foraging	Shelfbreak/canyon searching	N/A
46	2013-06-06	15:33:00	36.7853	-121.955	5	Foraging	Shelfbreak/canyon searching	N/A
46	2013-06-06	15:36:00	36.8084	-121.967	5	Foraging	Shelfbreak/canyon searching	N/A
46	2013-06-06	15:37:00	36.8084	-121.967	5	Foraging	Shelfbreak/canyon searching	N/A
46	2013-06-06	15:40:00	36.8084	-121.967	5	Foraging	Shelfbreak/canyon searching	N/A
46	2013-06-06	15:41:00	36.8084	-121.967	5	Foraging	Shelfbreak/canyon searching	N/A
46	2013-06-06	15:43:00	36.8209	-121.969	5	Foraging	Shelfbreak/canyon searching	N/A
46	2013-06-06	15:46:00	36.8084	-121.967	5	Foraging	Shelfbreak/canyon searching	N/A
46	2013-06-06	15:47:00	36.8247	-121.974	5	Foraging	Shelfbreak/canyon searching	N/A
47	2013-06-10	12:44:00	36.7353	-121.952	9	Foraging	Shelfbreak/canyon searching	N/A
47	2013-06-10	12:46:00	36.7353	-121.952	9	Foraging	Shelfbreak/canyon searching	N/A
47	2013-06-10	12:49:00	36.7414	-121.94	9	Foraging	Shelfbreak/canyon searching	N/A
47	2013-06-10	12:54:00	36.7515	-121.936	9	Foraging	Shelfbreak/canyon searching	N/A
47	2013-06-10	12:55:00	36.7533	-121.935	9	Foraging	Shelfbreak/canyon searching	N/A
47	2013-06-10	12:59:00	36.755	-121.926	9	Foraging	Shelfbreak/canyon searching	N/A
47	2013-06-10	12:59:00	36.755	-121.926	9	Foraging	Shelfbreak/canyon searching	N/A
47	2013-06-10	13:07:00	36.7674	-122.089	9	Foraging	Shelfbreak/canyon searching	N/A
47	2013-06-10	13:19:00	36.7748	-121.885	9	Foraging	Shelfbreak/canyon searching	N/A
47	2013-06-10	13:22:00	36.7766	-121.888	9	Foraging	Shelfbreak/canyon searching	N/A
47	2013-06-10	13:28:00	36.7915	-121.901	9	Foraging	Shelfbreak/canyon searching	N/A
47	2013-06-10	13:33:00	36.8036	-121.905	9	Prey Pursuit		California sea lion
47	2013-06-10	13:49:00	36.0802	-121.89	9	Prey Pursuit		N/A
47	2013-06-10	13:59:00	36.8006	-121.886	9	Prey Pursuit		N/A
47	2013-06-10	14:08:00	36.8022	-121.888	9	Prey Pursuit		N/A
47	2013-06-10	14:18:00	36.8021	-121.888	9	Prey Pursuit
47	2013-06-10	14:25:00	36.8019	-121.885	9	Feeding
47	2013-06-10	14:32:00	36.802	-121.885	9	Feeding
47	2013-06-10	14:35:00	36.802	-121.885	9	Feeding
47	2013-06-10	14:37:00	36.802	-121.885	9	Feeding
47	2013-06-10	14:41:00	36.802	-121.884	9	Feeding
47	2013-06-10	14:51:00	36.802	-121.884	9	Feeding
47	2013-06-10	14:54:00	36.8023	-122.089	9	Feeding
47	2013-06-10	14:56:00	36.8023	-122.089	9	Feeding
47	2013-06-10	15:00:00	36.8023	-122.089	9	Feeding
47	2013-06-10	15:08:00	36.8023	-122.089	9	Feeding
47	2013-06-10	15:11:00	36.8024	-121.886	9	Feeding
47	2013-06-10	15:18:00	36.8027	-121.886	9	Feeding
47	2013-06-10	15:25:00	36.8026	-121.886	9	Feeding
47	2013-06-10	15:26	36.8026	-121.886	9	Feeding
47	2013-06-10	15:30:00	36.8023	-121.887	9	Feeding
47	2013-06-10	15:32:00	36.8023	-121.887	9	Feeding
47	2013-06-10	15:38:00	36.8023	-121.887	9	Feeding
47	2013-06-10	15:43:00	36.8015	-121.888	9	Feeding
48	2013-10-12	13:49	36.7864	-121.874	1	Foraging	Shelfbreak/canyon searching	N/A
48	2013-10-12	10:33	36.7864	-121.874	1	Foraging	Shelfbreak/canyon searching	N/A
48	2013-10-12	10:34	36.7864	-121.874	1	Foraging	Shelfbreak/canyon searching	N/A
48	2013-10-12	10:34	36.7864	-121.874	1	Foraging	Shelfbreak/canyon searching	N/A
48	2013-10-12	10:36	36.7864	-121.874	1	Foraging	Shelfbreak/canyon searching	N/A
48	2013-10-12	10:43	36.7896	-121.869	1	Foraging	Shelfbreak/canyon searching	N/A
48	2013-10-12	10:45	36.7896	-121.869	1	Foraging	Shelfbreak/canyon searching	N/A
48	2013-10-12	10:45	36.7896	-121.869	1	Foraging	Shelfbreak/canyon searching	N/A
48	2013-10-12	10:48	36.7932	-121.868	1	Foraging	Shelfbreak/canyon searching	N/A
48	2013-10-12	10:54	36.7932	-121.868	1	Foraging	Shelfbreak/canyon searching	N/A
48	2013-10-12	10:58	36.8013	-121.856	1	Foraging	Shelfbreak/canyon searching	N/A
48	2013-10-12	11:07	36.8048	-121.854	1	Foraging	Shelfbreak/canyon searching	N/A
48	2013-10-12	11:14	36.8081	-121.855	1	Foraging	Shelfbreak/canyon searching	N/A
48	2013-10-12	11:22	36.818	-121.852	1	Foraging	Shelfbreak/canyon searching	N/A
48	2013-10-12	11:26	36.818	-121.852	1	Foraging	Shelfbreak/canyon searching	N/A
48	2013-10-12	11:37	36.8244	-121.853	1	Foraging	Shelfbreak/canyon searching	N/A
48	2013-10-12	11:52	36.837	-121.859	1	Foraging	Shelfbreak/canyon searching	N/A
48	2013-10-12	11:55	36.8362	-121.857	1	Foraging	Shelfbreak/canyon searching	N/A
48	2013-10-12	12:02	36.8253	-121.855	1	Foraging	Shelfbreak/canyon searching	N/A
48	2013-10-12	12:09	36.8234	-121.853	1	Foraging	Shelfbreak/canyon searching	N/A
48	2013-10-12	12:20	36.8234	-121.853	1	Foraging	Shelfbreak/canyon searching	N/A
48	2013-10-12	12:31	36.8239	-121.853	1	Foraging	Shelfbreak/canyon searching	N/A
48	2013-10-12	12:56	36.7841	-121.867	1	Foraging	Shelfbreak/canyon searching	N/A
48	2013-10-12	13:13	36.7674	-121.87	1	Foraging	Shelfbreak/canyon searching	N/A
48	2013-10-12	13:15	36.7674	-121.87	1	Foraging	Shelfbreak/canyon searching	N/A
48	2013-10-12	13:19	36.7674	-121.87	1	Foraging	Shelfbreak/canyon searching	N/A
48	2013-10-12	13:21	36.7674	-121.87	1	Foraging	Shelfbreak/canyon searching	N/A
48	2013-10-12	13:23	36.7674	-121.87	1	Foraging	Shelfbreak/canyon searching	N/A
48	2013-10-12	13:25	36.7674	-121.87	1	Foraging	Shelfbreak/canyon searching	N/A
48	2013-10-12	13:27	36.7674	-121.87	1	Foraging	Shelfbreak/canyon searching	N/A
48	2013-10-12	13:34	36.7569	-121.891	1	Foraging	Shelfbreak/canyon searching	N/A
48	2013-10-12	13:35	36.7569	-121.891	1	Foraging	Shelfbreak/canyon searching	N/A
48	2013-10-12	13:39	36.7569	-121.891	1	Foraging	Shelfbreak/canyon searching	N/A
48	2013-10-12	13:41	36.7527	-121.892	1	Foraging	Shelfbreak/canyon searching	N/A
48	2013-10-12	13:48	36.7527	-121.892	1	Foraging	Shelfbreak/canyon searching	N/A
49	2013-10-20	11:17	36.7765	-121.91	2	Travelling		N/A
49	2013-10-20	11:27	36.772	-121.907	2	Travelling		N/A
49	2013-10-20	11:35	36.7594	-121.905	2	Travelling		N/A
49	2013-10-20	11:43	36.7569	-121.904	2	Travelling		N/A
49	2013-10-20	11:50	36.7559	-121.909	2	Travelling		N/A
49	2013-10-20	11:58	36.7507	-121.918	2	Travelling		N/A
49	2013-10-20	12:03	36.741	-121.922	2	Travelling		N/A
49	2013-10-20	12:06	36.741	-121.922	2	Travelling		N/A
49	2013-10-20	12:08	36.738	-121.922	2	Travelling		N/A
49	2013-10-20	12:12	36.7346	-121.923	2	Travelling		N/A
49	2013-10-20	12:17	36.7261	-121.922	2	Travelling		N/A
49	2013-10-20	12:27	36.7261	-121.922	2	Travelling		N/A
49	2013-10-20	12:38	36.7097	-121.918	2	Travelling		N/A
49	2013-10-20	12:45	36.7097	-121.918	2	Socialzing		N/A
49	2013-10-20	12:45	36.7066	-121.917	2	Socialzing		N/A
49	2013-10-20	12:51	36.7038	-121.909	2	Socialzing		N/A
49	2013-10-20	13:00	36.692	-121.918	2	Socialzing		N/A
49	2013-10-20	13:07	36.6912	-121.918	2	Travelling		N/A
49	2013-10-20	13:17	36.6864	-121.91	2	Travelling		N/A
49	2013-10-20	13:30	36.6725	-121.917	2	Travelling		N/A
49	2013-10-20	13:35	36.6711	-122.092	2	Socialzing		N/A
49	2013-10-20	13:36	36.6688	-121.92	2	Socialzing		N/A
49	2013-10-20	14:01	36.6591	-121.92	2	Socialzing		N/A
50	2013-10-23	10:48	36.7927	-121.905	2	Travelling		N/A
50	2013-10-23	10:55	36.7927	-121.905	2	Travelling		N/A
50	2013-10-23	1057	36.7922	-121.906	2	Travelling		N/A
50	2013-10-23	10:59	36.8007	-121.903	2	Travelling		N/A
50	2013-10-23	11:08	36.8007	-121.903	2	Travelling		N/A
50	2013-10-23	11:19	36.8019	-121.903	2	Travelling		N/A
50	2013-10-23	UNK	36.7911	-121.902	2	Travelling		N/A
50	2013-10-23	UNK	36.7901	-121.902	2	Travelling		N/A
50	2013-10-23	11:31	36.7873	-121.902	2	Socialzing		N/A
50	2013-10-23	11:35	36.7845	-121.903	2	Socialzing		N/A
50	2013-10-23	11:39	36.7749	-121.902	2	Socialzing		N/A
50	2013-10-23	11:39	36.7749	-121.902	2	Travelling		N/A
50	2013-10-23	11:43	36.7723	-121.903	2	Socialzing		N/A
50	2013-10-23	11:45	36.7715	-121.902	2	Socialzing		N/A
50	2013-10-23	11:49	36.769	-121.901	2	Socialzing		N/A
50	2013-10-23	11:52-12:00	36.7675	-121.9	2	Socialzing		N/A
50	2013-10-23	12:06	36.7517	-121.891	2	Socialzing		N/A
50	2013-10-23	12:08	36.7504	-121.891	2	Socialzing		N/A
50	2013-10-23	12:16	36.7393	-121.89	2	Socialzing		N/A
50	2013-10-23	12:17	36.7377	-121.89	2	Socialzing		N/A
50	2013-10-23	12:22	36.7356	-121.89	2	Socialzing		N/A
50	2013-10-23	12:25	36.7348	-121.893	2	Socialzing		N/A
50	2013-10-23	12:29	36.7264	-121.901	2	Socialzing		N/A
50	2013-10-23	12:32	36.7239	-121.903	2	Socialzing		N/A
50	2013-10-23	12:42	36.7187	-121.905	2	Socialzing		N/A
50	2013-10-23	12:43	36.718	-121.905	2	Socialzing		N/A
50	2013-10-23	12:52	36.718	-121.905	2	Socialzing		N/A
50	2013-10-23	12:58	36.7033	-121.904	2	Socialzing		N/A
50	2013-10-23	12:59	36.6926	-121.903	2	Socialzing		N/A
50	2013-10-23	13:03	36.6926	-121.903	2	Socialzing		N/A
50	2013-10-23	13:10	36.6878	-121.901	2	Socialzing		N/A
50	2013-10-23	13:13	36.6878	-121.901	2	Socialzing		N/A
50	2013-10-23	13:20	36.6878	-121.901	2	Socialzing		N/A
50	2013-10-23	13:21	36.6878	-121.901	2	Socialzing		N/A
50	2013-10-23	13:22	36.6878	-121.901	2	Socialzing		N/A
50	2013-10-23	13:23	36.6878	-121.901	2	Socialzing		N/A
50	2013-10-23	13:24	36.6736	-121.902	2	Socialzing		N/A
50	2013-10-23	13:25	36.6736	-121.902	2	Socialzing		N/A
50	2013-10-23	1328	36.6721	-121.902	2	Socialzing		N/A
50	2013-10-23	13:31	36.6721	-121.902	2	Feeding		UNK
50	2013-10-23	13:33	36.6683	-121.9	2	Feeding		UNK
50	2013-10-23	13:35	36.6683	-121.9	2	Feeding		UNK
50	2013-10-23	1338	36.656	-121.893	2	Feeding		UNK
50	2013-10-23	1342	36.656	-121.893	2	Feeding		UNK
50	2013-10-23	1345	36.6571	-121.891	2	Feeding		UNK
50	2013-10-23	1347	36.6571	-121.891	2	Feeding		UNK
50	2013-10-23	1348	36.6534	-121.892	2	Feeding		UNK
50	2013-10-23	1352	36.6534	-121.892	2	Feeding		UNK
50	2013-10-23	1353	36.6521	-121.893	2	Feeding		UNK
50	2013-10-23	1356	36.6521	-121.893	2	Travelling		N/A
50	2013-10-23	1359	36.6506	-121.893	2	Travelling		N/A
50	2013-10-23	1401	36.6506	-121.893	2	Travelling		N/A
50	2013-10-23	1403	36.6412	-121.893	2	Travelling		N/A
50	2013-10-23	1405	36.6412	-121.893	2	Travelling		N/A
50	2013-10-23	1408	36.6401	-121.893	2	Travelling		N/A
50	2013-10-23	1408	36.6401	-121.893	2	Travelling		N/A
50	2013-10-23	1410	36.6401	-121.893	2	Travelling		N/A
50	2013-10-23	1412	36.6401	-121.893	2	Travelling		N/A
50	2013-10-23	1416-1417	36.6401	-121.893	2	Travelling		N/A
50	2013-10-23	1418	36.6368	-121.901	2	Travelling		N/A
50	2013-10-23	1420	36.6368	-121.901	2	Prey Pursuit		Harbor Seal
50	2013-10-23	1427	36.6368	-121.901	2	Feeding		N/A
50	2013-10-23	1438	36.6368	-121.901	2	Feeding		N/A
50	2013-10-23	1503	36.6368	-121.901	2	Feeding		N/A
51	2013-11-02	09:46:00	36.7926	-121.886	3	Foraging	Shelfbreak/canyon searching	N/A
51	2013-11-02	09:50:00	36.7926	-121.886	3	Foraging	Shelfbreak/canyon searching	N/A
51	2013-11-02	09:54:00	36.7926	-121.886	3	Foraging	Shelfbreak/canyon searching	N/A
51	2013-11-02	09:58:00	36.802	-121.875	3	Foraging	Shelfbreak/canyon searching	N/A
51	2013-11-02	10:01:00	36.802	-121.875	3	Foraging	Shelfbreak/canyon searching	N/A
51	2013-11-02	10:13:00	36.802	-121.875	3	Foraging	Shelfbreak/canyon searching	N/A
51	2013-11-02	10:15:00	36.802	-121.875	3	Foraging	Shelfbreak/canyon searching	N/A
51	2013-11-02	10:17:00	36.7923	-121.855	3	Foraging	Shelfbreak/canyon searching	N/A
51	2013-11-02	10:19:00	36.7933	-121.852	3	Foraging	Shelfbreak/canyon searching	N/A
51	2013-11-02	10:23:00	36.8	-121.962	3	Foraging	Shelfbreak/canyon searching	N/A
51	2013-11-02	10:26:00	36.8013	-121.84	3	Foraging	Shelfbreak/canyon searching	N/A
51	2013-11-02	10:28:00	36.8013	-121.84	3	Foraging	Shelfbreak/canyon searching	N/A
51	2013-11-02	10:32:00	36.7923	-121.827	3	Foraging	Open water searching	N/A
51	2013-11-02	10:34:00	36.7928	-121.824	3	Foraging	Open water searching	N/A
51	2013-11-02	10:44:00	36.7927	-121.821	3	Foraging	Open water searching	N/A
51	2013-11-02	10:50:00	36.8012	-121.819	3	Foraging	Open water searching	N/A
51	2013-11-02	10:56:00	36.7921	-121.821	3	Foraging	Open water searching	N/A
51	2013-11-02	11:01:00	36.8013	-121.819	3	Foraging	Open water searching	N/A
51	2013-11-02	11:05:00	36.7924	-121.821	3	Foraging	Open water searching	N/A
51	2013-11-02	UNK	36.7924	-121.821	3	Foraging	Open water searching	N/A
51	2013-11-02	11:09:00	36.7909	-121.82	3	Foraging	Open water searching	N/A
51	2013-11-02	11:16:00	36.7897	-121.82	3	Foraging	Open water searching	N/A
51	2013-11-02	11:35:00	36.7897	-121.82	3	Foraging	Open water searching	N/A
51	2013-11-02	11:42:00	36.7897	-121.82	3	Foraging	Open water searching	N/A
52	2013-12-01	12:32:00	36.6873	-122.004	2	Foraging	Shelfbreak/canyon searching	N/A
52	2013-12-01	12:40:00	36.7043	-122.002	2	Foraging	Shelfbreak/canyon searching	N/A
52	2013-12-01	12:48:00	36.7187	-122.003	2	Foraging	Shelfbreak/canyon searching	N/A
52	2013-12-01	12:53:00	36.7241	-122.005	2	Foraging	Shelfbreak/canyon searching	N/A
52	2013-12-01	13:04:00	36.7387	-122.005	2	Foraging	Shelfbreak/canyon searching	N/A
52	2013-12-01	13:09:00	36.7555	-122.006	2	Foraging	Shelfbreak/canyon searching	N/A
52	2013-12-01	13:12:00	36.7553	-122.005	2	Foraging	Shelfbreak/canyon searching	N/A
52	2013-12-01	13:17:00	36.7582	-122.005	2	Foraging	Shelfbreak/canyon searching	N/A
52	2013-12-01	13:19:00	36.7683	-122.005	2	Foraging	Shelfbreak/canyon searching	N/A
52	2013-12-01	13:24:00	36.7727	-122.004	2	Foraging	Shelfbreak/canyon searching	N/A
52	2013-12-01	13:32:00	36.7855	-122.002	2	Foraging	Shelfbreak/canyon searching	N/A
53	2014-03-19	15:45:00	36.6202	-122.052	2	Travelling		N/A
53	2014-03-19	15:49:00	36.623	-122.053	2	Travelling		N/A
53	2014-03-19	15:52:00	36.6221	-122.053	2	Travelling		N/A
53	2014-03-19	15:59:00	36.6258	-122.053	2	Travelling		N/A
54	2014-04-14	13:51:00	36.743	-121.837	28	Feeding		Gray Whale Calf
54	2014-04-14	13:58:00	36.7514	-121.839	28	Feeding
54	2014-04-14	14:05:00	36.7507	-121.841	28	Feeding
54	2014-04-14	14:19:00	36.7505	-121.841	28	Feeding
54	2014-04-14	14:29:00	36.7507	-121.843	28	Feeding
54	2014-04-14	14:52:00	36.7509	-121.842	28	Feeding
54	2014-04-14	15:15:00	36.7529	-121.843	28	Feeding
54	2014-04-14	15:26:00	36.7528	-121.842	28	Feeding
54	2014-04-14	15:41:00	36.7533	-121.842	28	Feeding
54	2014-04-14	15:58:00	36.7543	-121.84	28	Feeding
54	2014-04-14	16:48:00	36.7543	-121.837	28	Feeding
54	2014-04-14	17:11:00	36.7544	-121.836	28	Feeding
54	2014-04-14	17:16:00	36.756	-121.836	28	Feeding
54	2014-04-14	18:01:00	36.75	-121.838	28	Feeding
54	2014-04-14	18:37:00	36.7511	-121.836	28	Feeding
54	2014-04-14	18:45:00	36.7507	-121.836	28	Feeding
54	2014-04-14	19:11:00	36.7516	-121.837	28	Feeding
55	2014-04-20	09:26:00	36.7333	-121.917	3	Foraging	Shelfbreak/canyon searching	N/A
55	2014-04-20	09:44:00	36.7415	-121.941	3	Foraging	Shelfbreak/canyon searching	N/A
55	2014-04-20	09:50:00	36.7421	-121.942	3	Foraging	Shelfbreak/canyon searching	N/A
55	2014-04-20	09:52:00	36.7516	-121.942	3	Foraging	Shelfbreak/canyon searching	N/A
55	2014-04-20	09:59:00	36.7528	-121.953	3	Foraging	Shelfbreak/canyon searching	N/A
55	2014-04-20	10:07:00	36.7554	-121.96	3	Foraging	Shelfbreak/canyon searching	N/A
55	2014-04-20	10:10:00	36.7568	-121.967	3	Foraging	Shelfbreak/canyon searching	N/A
55	2014-04-20	10:16:00	36.7667	-121.969	3	Foraging	Shelfbreak/canyon searching	N/A
55	2014-04-20	10:18:00	36.7693	-121.97	3	Foraging	Shelfbreak/canyon searching	N/A
55	2014-04-20	10:25:00	36.7692	-121.973	3	Foraging	Shelfbreak/canyon searching	N/A
55	2014-04-20	10:27:00	36.7684	-121.973	3	Foraging	Shelfbreak/canyon searching	N/A
55	2014-04-20	10:39:00	36.7594	-121.976	3	Foraging	Shelfbreak/canyon searching	N/A
55	2014-04-20	10:46:00	36.7597	-121.987	3	Foraging	Shelfbreak/canyon searching	N/A
55	2014-04-20	10:53:00	36.7687	-121.985	3	Foraging	Shelfbreak/canyon searching	N/A
56	2014-04-20	11:00:00	36.7343	-121.976	12	Prey Pursuit		Gray Whale Calf
56	2014-04-20	11:02:00	36.7343	-121.976	12	Prey Pursuit
56	2014-04-20	11:04:00	36.734	-121.893	12	Prey Pursuit
56	2014-04-20	11:18:00	36.7337	-121.971	12	Prey Pursuit
56	2014-04-20	11:27:00	36.7356	-121.969	12	Prey Pursuit
56	2014-04-20	11:35:00	36.7371	-121.967	12	Prey Pursuit
56	2014-04-20	11:49:00	36.7393	-121.96	12	Prey Pursuit
56	2014-04-20	11:52:00	36.7393	-121.959	12	Prey Pursuit
56	2014-04-20	11:57:00	36.7396	-121.959	12	Prey Pursuit
56	2014-04-20	11:59:00	36.74	-121.959	12	Prey Pursuit
56	2014-04-20	12:04:00	36.7402	-121.908	12	Prey Pursuit
56	2014-04-20	12:08:00	36.8243	-121.957	12	Prey Pursuit
56	2014-04-20	12:11:00	36.7414	-121.957	12	Prey Pursuit
56	2014-04-20	12:15:00	36.7418	-121.957	12	Prey Pursuit
56	2014-04-20	12:18:00	36.7418	-121.957	12	Prey Pursuit
56	2014-04-20	12:19:00	36.7423	-21.958	12	Prey Pursuit
56	2014-04-20	12:21:00	36.7425	-121.958	12	Prey Pursuit
56	2014-04-20	12:22:00	36.741	-121.959	12	Prey Pursuit
56	2014-04-20	12:26:00	36.7422	-121.958	12	Prey Pursuit
56	2014-04-20	12:34:00	36.7423	-121.954	12	Prey Pursuit
56	2014-04-20	12:42:00	36.751	-121.956	12	Feeding
56	2014-04-20	12:45:00	36.7509	-121.959	12	Feeding
56	2014-04-20	12:49:00	36.7509	-121.968	12	Feeding
56	2014-04-20	12:51:00	36.7511	-121.968	12	Feeding
56	2014-04-20	12:56:00	36.7518	-121.96	12	Feeding
56	2014-04-20	13:01:00	36.8013	-121.968	12	Feeding
56	2014-04-20	13:03:00	36.7512	-121.968	12	Feeding
56	2014-04-20	13:06:00	36.7519	-121.969	12	Feeding
56	2014-04-20	13:10:00	36.7515	-121.968	12	Feeding
56	2014-04-20	13:17:00	36.7516	-121.968	12	Feeding
56	2014-04-20	13:19:00	36.7516	-121.968	12	Feeding
56	2014-04-20	13:23:00	36.7514	-121.968	12	Feeding
56	2014-04-20	13:25:00	36.7514	-121.968	12	Feeding
56	2014-04-20	13:28:00	36.7513	-121.968	12	Feeding
56	2014-04-20	13:31:00	36.7512	-121.968	12	Feeding
56	2014-04-20	13:38:00	36.7569	-121.969	12	Feeding
56	2014-04-20	13:42:00	36.7521	-121.968	12	Feeding
56	2014-04-20	13:48:00	36.7516	-121.969	12	Feeding
56	2014-04-20	13:54:00	36.7517	-121.969	12	Feeding
56	2014-04-20	13:58:00	36.7523	-121.969	12	Feeding
56	2014-04-20	14:01:00	36.7523	-121.969	12	Feeding
56	2014-04-20	14:07:00	36.7523	-211.968	12	Feeding
56	2014-04-20	14:15:00	36.7527	-121.969	12	Feeding
56	2014-04-20	14:18:00	36.7528	-121.969	12	Feeding
56	2014-04-20	14:22:00	36.7526	-121.969	12	Feeding
56	2014-04-20	14:25:00	36.753	-121.968	12	Feeding
56	2014-04-20	14:30:00	36.7528	-121.968	12	Feeding
56	2014-04-20	14:38:00	36.7528	-212.969	12	Feeding
56	2014-04-20	14:45:00	36.7532	-121.97	12	Feeding
56	2014-04-20	14:57:00	36.7539	-121.971	12	Feeding
56	2014-04-20	15:03:00	36.7535	-121.97	12	Feeding
56	2014-04-20	15:06:00	36.7539	-121.97	12	Feeding
56	2014-04-20	15:16:00	36.7544	-121.97	12	Feeding
56	2014-04-20	15:28:00	36.7543	-121.97	12	Feeding
56	2014-04-20	15:37:00	36.754	-121.97	12	Feeding
56	2014-04-20	15:45:00	36.7544	-121.97	12	Feeding
56	2014-04-20	16:03:00	36.7551	-121.971	12	Feeding
56	2014-04-20	16:20:00	36.7502	-121.968	12	Feeding
57	2014-04-24	11:04	36.7871	-121.923	4	Prey Pursuit		California Sea Lion
57	2014-04-24	11:15	36.8005	-121.919	4	Prey Pursuit
57	2014-04-24	11:20	36.8005	-121.919	4	Prey Pursuit
57	2014-04-24	UNK	36.8005	-121.919	4	Feeding
57	2014-04-24	11:27	36.8013	-121.922	4	Feeding
57	2014-04-24	11:32	36.8012	-121.923	4	Feeding
57	2014-04-24	11:37	36.8012	-121.923	4	Feeding
57	2014-04-24	11:47	36.8011	-121.924	4	Foraging	Open water searching
57	2014-04-24	11:52	36.8011	-121.924	4	Foraging	Open water searching
57	2014-04-24	11:54	36.7851	-121.921	4	Foraging	Open water searching
57	2014-04-24	12:01	36.7719	-121.936	4	Foraging	Open water searching
57	2014-04-24	12:11	36.7761	-121.935	4	Foraging	Open water searching
57	2014-04-24	12:15	36.7893	-121.936	4	Foraging	Open water searching
57	2014-04-24	12:23	36.7888	-121.942	4	Foraging	Open water searching
57	2014-04-24	12:45	36.7888	-121.942	4	Foraging	Open water searching
58	2014-04-26	11:31	36.8351	-121.855	4	Feeding		Gray Whale Calf
58	2014-05-26	11:59	36.8351	-121.855	4	Feeding
58	2014-05-26	12:59	36.8347	-121.854	4	Feeding
59	2014-08-10	08:31:00	36.7923	-121.82	4	Feeding		California Sea Lion
59	2014-08-10	08:52:00	36.7993	-121.821	4	Feeding		California Sea Lion
59	2014-08-10	09:03:00	36.7845	-121.824	4	Feeding		California Sea Lion
59	2014-08-10	09:13:00	36.7845	-121.824	4	Feeding		California Sea Lion
60	2014-08-16	10:02:00	37.3456	122.504	1	Feeding		UNK
60	2014-08-16	10:09	37.3541	122.514	1	Feeding		UNK
60	2014-08-16	10:19	37.523	122.523	1	Feeding		UNK
60	2014-08-16	10:29	37.523	122.523	1	Feeding		UNK
60	2014-08-16	10:32	37.3824	122.536	1	Feeding		UNK
60	2014-08-16	10:40	37.3959	122.554	1	Feeding		UNK
60	2014-08-16	10:44	37.3968	122.556	1	Feeding		UNK
60	2014-08-16	10:53	37.4047	122.577	1	Feeding		UNK
60	2014-08-16	11:02	37.4081	122.59	1	Feeding		UNK
60	2014-08-16	11:10	37.4081	122.59	1	Feeding		UNK
61	2014-08-24	9:02	37.3357	122.372	7	Foraging		N/A
61	2014-08-24	9:04	37.3357	122.372	7	Foraging		N/A
61	2014-08-24	9:07	37.3309	122.364	7	Foraging		N/A
61	2014-08-24	9:10	37.3225	122.363	7	Foraging		N/A
61	2014-08-24	9:13	37.3221	122.363	7	Feeding		UNK
61	2014-08-24	9:13	37.3221	122.363	7	Feeding		UNK
61	2014-08-24	9:18	37.3193	122.365	7	Feeding		UNK
61	2014-08-24	9:21	37.3184	122.368	7	Feeding		UNK
61	2014-08-24	9:25	37.3184	122.368	7	Feeding		N/A
61	2014-08-24	9:27	37.3127	122.384	7	Feeding		N/A
61	2014-08-24	9:29	37.3125	122.388	7	Feeding		N/A
61	2014-08-24	9:31	37.3133	122.397	7	Feeding		N/A
61	2014-08-24	9:36	37.3151	122.404	7	Feeding		N/A
61	2014-08-24	9:40	37.3166	122.416	7	Feeding		N/A
61	2014-08-24	9:40	37.3166	122.416	7	Feeding		N/A
61	2014-08-24	9:40	37.3166	122.416	7	Feeding		N/A
61	2014-08-24	9:45	37.3166	122.416	7	Feeding		N/A
61	2014-08-24	9:45	37.3166	122.416	7	Feeding		N/A
61	2014-08-24	9:50	37.3166	122.416	7	Feeding		N/A
61	2014-08-24	9:52	37.3166	122.416	7	Feeding		N/A
61	2014-08-24	9:54	37.3166	122.416	7	Feeding		N/A
61	2014-08-24	9:56	37.3166	122.416	7	Feeding		N/A
61	2014-08-24	9:58	37.3163	122.419	7	Feeding		N/A
61	2014-08-24	9:59	37.3163	122.419	7	Feeding		N/A
61	2014-08-24	10:05	37.3194	122.589	7	Feeding		N/A
61	2014-08-24	10:08	37.3194	122.589	7	Feeding		N/A
61	2014-08-24	10:10	37.3194	122.589	7	Feeding		N/A
61	2014-08-24	10:14	37.3158	122.424	7	Feeding		N/A
61	2014-08-24	10:19	37.3158	122.424	7	Feeding		N/A
61	2014-08-24	10:22	37.3157	122.451	7	Feeding		N/A
61	2014-08-24	10:22	37.3275	122.468	7	Feeding		N/A
61	2014-08-24	10:26	37.3175	122.462	7	Feeding		N/A
61	2014-08-24	10:28	37.3175	122.462	7	Feeding		N/A
61	2014-08-24	10:35	37.3274	122.475	7	Feeding		N/A
61	2014-08-24	10:45	37.3395	122.496	7	Travelling		N/A
61	2014-08-24	10:47	37.3395	122.496	7	Travelling		N/A
61	2014-08-24	10:51	37.342	122.508	7	Travelling		N/A
61	2014-08-24	10:58	37.336	122.527	7	Travelling		N/A
61	2014-08-24	11:07	37.349	122.511	7	Travelling		N/A
61	2014-08-24	11:16	37.3462	122.502	7	Travelling		N/A
61	2014-08-24	11:17	37.3462	122.502	7	Travelling		N/A
61	2014-08-24	11:19	37.3419	122.503	7	Travelling		N/A
61	2014-08-24	11;27	37.3372	122.512	7	Travelling		N/A
61	2014-08-24	11:35	37.3371	122.504	7	Travelling		N/A
61	2014-08-24	11;52	37.321	122.509	7	Travelling		N/A
61	2014-08-24	11:57	37.321	122.509	7	Travelling		N/A
61	2014-08-24	12:03	37.3286	122.515	7	Travelling		N/A
61	2014-08-24	12:06	37.3299	122.483	7	Travelling		N/A
61	2014-08-24	12:19	37.3299	122.483	7	Travelling		N/A
61	2014-08-24	12:23	37.3299	122.483	7	Travelling		N/A
61	2014-08-24	12:32	37.3066	122.466	7	Travelling		N/A
61	2014-08-24	12:41	37.317	122.472	7	Travelling
61	2014-08-24	12:46	37.317	122.472	7	Travelling
61	2014-08-24	12:50	37.317	122.472	7	Travelling
61	2014-08-24	13:00	37.317	122.472	7	Travelling
61	2014-08-24	13:07	37.3176	122.461	7	Travelling
62	2014-09-30	11:33	37.3432	122.514	1	Travelling
62	2014-09-30	11:35	37.3473	122.51	1	Travelling
62	2014-09-30	11:38	37.3473	122.51	1	Travelling
62	2014-09-30	11:39	37.3473	122.51	1	Travelling
62	2014-09-30	11:41	37.3473	122.51	1	Travelling
62	2014-09-30	11:42	37.345	122.495	1	Prey Pursuit		California Sea Lion
62	2014-09-30	11:44	37.345	122.495	1	Prey Pursuit
62	2014-09-30	11:45	37.345	122.495	1	Feeding
62	2014-09-30	11:46	37.345	122.495	1	Feeding
62	2014-09-30	11:48	37.345	122.495	1	Feeding
62	2014-09-30	11:49	37.3432	122.492	1	Feeding
62	2014-09-30	11:50	37.3425	122.49	1	Feeding
62	2014-09-30	11:51	37.3425	122.49	1	Feeding
62	2014-09-30	11:53	37.3414	122.489	1	Feeding
62	2014-09-30	11:54	37.3414	122.489	1	Feeding
62	2014-09-30	11:54	37.3399	122.488	1	Feeding
62	2014-09-30	11:56	37.3391	122.487	1	Feeding
62	2014-09-30	11:57	37.3391	122.486	1	Feeding
62	2014-09-30	12:00	37.339	122.486	1	Feeding
62	2014-09-30	12:02	37.3389	122.485	1	Feeding
62	2014-09-30	12:04	37.3389	122.485	1	Feeding
62	2014-09-30	12:05	37.3389	122.485	1	Feeding
62	2014-09-30	12:06	37.338	122.483	1	Feeding
62	2014-09-30	12:09	37.338	122.483	1	Feeding
62	2014-09-30	12:11	37.338	122.483	1	Feeding
62	2014-09-30	12:12	37.333	122.48	1	Feeding
62	2014-09-30	12:12	37.333	122.48	1	Feeding
62	2014-09-30	12:15	37.333	122.48	1	Feeding
62	2014-09-30	12:15	37.333	122.48	1	Feeding
62	2014-09-30	12:15	37.333	122.48	1	Feeding
62	2014-09-30	12:15	37.333	122.48	1	Feeding
62	2014-09-30	12:16	37.333	122.48	1	Feeding
62	2014-09-30	12:17	37.3272	122.474	1	Feeding
62	2014-09-30	12:20	37.3272	122.474	1	Feeding
62	2014-09-30	12:21	37.3272	122.474	1	Feeding
62	2014-09-30	12:23	37.3129	122.463	1	Feeding
62	2014-09-30	12:24	37.3129	122.463	1	Feeding
62	2014-09-30	12:27	37.3129	122.463	1	Feeding
62	2014-09-30	12:27	37.3129	122.463	1	Feeding
62	2014-09-30	12:28	37.3129	122.463	1	Feeding
62	2014-09-30	12:29	37.3081	122.462	1	Feeding
62	2014-09-30	12:30	37.3081	122.462	1	Feeding
62	2014-09-30	12:33	37.3081	122.462	1	Feeding
62	2014-09-30	12:34	37.3081	122.462	1	Feeding
62	2014-09-30	12:35	37.3067	122.45	1	Feeding
62	2014-09-30	12:37	37.3067	122.45	1	Feeding
62	2014-09-30	12:41	37.3067	122.45	1	Feeding
62	2014-09-30	12:43	37.3067	122.45	1	Feeding
62	2014-09-30	12:45	37.3067	122.45	1	Feeding
62	2014-09-30	12:48	37.3071	122.457	1	Feeding
62	2014-09-30	12:50	37.3067	122.456	1	Feeding
62	2014-09-30	12:51	37.3067	122.456	1	Feeding
62	2014-09-30	12:52	37.3067	122.456	1	Feeding
62	2014-09-30	12:56	37.3067	122.456	1	Feeding
62	2014-09-30	12:58	37.3	122.462	1	Feeding
62	2014-09-30	13:00:00	37.3	122.462	1	Feeding
62	2014-09-30	13:01:00	37.3	122.462	1	Feeding
62	2014-09-30	13:02:00	37.3	122.462	1	Feeding
62	2014-09-30	13:04:00	37.2975	122.463	1	Feeding
62	2014-09-30	13:04:00	37.2975	122.463	1	Feeding
62	2014-09-30	13:05:00	37.2975	122.463	1	Feeding
62	2014-09-30	13:08	37.2975	122.463	1	Feeding
62	2014-09-30	13:10	37.2975	122.463	1	Feeding
62	2014-09-30	13:13	37.2961	122.466	1	Feeding
62	2014-09-30	13:14	37.2961	122.466	1	Feeding
62	2014-09-30	13:18	37.2941	122.466	1	Feeding
62	2014-09-30	13:21	37.2941	122.466	1	Feeding
62	2014-09-30	13:23	37.2941	122.466	1	Feeding
62	2014-09-30	13:27	37.2941	122.466	1	Feeding
62	2014-09-30	13:28	37.2941	122.466	1	Feeding
62	2014-09-30	13:32	37.2941	122.466	1	Feeding
62	2014-09-30	13:34	37.2941	122.466	1	Feeding
62	2014-09-30	13:35	37.2728	122.469	1	Feeding
62	2014-09-30	13:39	37.2728	122.469	1	Feeding
62	2014-09-30	13:37	37.2446	122.468	1	Feeding
62	2014-09-30	13:38	37.2446	122.468	1	Feeding
62	2014-09-30	13:39	37.2446	122.468	1	Feeding
62	2014-09-30	13:42	37.2113	122.472	1	Feeding
62	2014-09-30	13:43	37.2113	122.472	1	Feeding
62	2014-09-30	13:54	37.264	122.468	1	Feeding
63	2015-03-05	12:32	36.8148	-121.87	7	Travelling
63	2015-03-05	12:33	36.8148	-121.87	7	Travelling
63	2015-03-05	12:34	36.8148	-121.87	7	Travelling
63	2015-03-05	12:41	36.8148	-121.87	7	Travelling
63	2015-03-05	12:43	36.8148	-121.87	7	Travelling
63	2015-03-05	12:44	36.8148	-121.87	7	Travelling
63	2015-03-05	12:50	36.8148	-121.87	7	Travelling
63	2015-03-05	12:50	36.8148	-121.87	7	Travelling
63	2015-03-05	12:55	36.8148	-121.87	7	Socializing
63	2015-03-05	12:57	36.8148	-121.87	7	Socializing
63	2015-03-05	13:00	36.808	-121.903	7	Socializing
63	2015-03-05	13:03	36.8105	-121.9	7	Socializing
63	2015-03-05	13:06	36.8105	-121.9	7	Travelling
63	2015-03-05	13:07	36.8105	-121.9	7	Travelling
63	2015-03-05	13:10	36.8105	-121.9	7	Travelling
63	2015-03-05	13:10	36.8149	-121.905	7	Travelling
63	2015-03-05	13:12	36.8149	-121.905	7	Travelling
63	2015-03-05	13:14	36.8166	-121.911	7	Travelling
63	2015-03-05	13:19	36.8166	-121.911	7	Travelling
63	2015-03-05	13:22	36.8229	-121.915	7	Travelling
63	2015-03-05	13:25	36.8229	-121.915	7	Travelling
63	2015-03-05	13:28	36.8229	-121.915	7	Travelling
63	2015-03-05	13:31	36.8217	-121.922	7	Travelling
63	2015-03-05	13:36	36.8217	-121.922	7	Travelling
63	2015-03-05	13:40	36.8307	-121.932	7	Travelling
63	2015-03-05	13:46	36.8307	-121.932	7	Travelling
63	2015-03-05	13:49	36.8318	-121.937	7	Travelling
63	2015-03-05	13:51	36.8318	-121.937	7	Travelling
63	2015-03-05	13:54	36.9432	-121.943	7	Travelling
63	2015-03-05	13:55	36.9432	-121.943	7	Travelling
63	2015-03-05	13:59	36.9432	-121.943	7	Travelling
63	2015-03-05	14:02	36.8408	-121.95	7	Travelling
63	2015-03-05	14:07	36.8408	-121.95	7	Travelling
63	2015-03-05	14:14	36.8481	-121.957	7	Travelling
63	2015-03-05	14:18	36.8559	-121.962	7	Resting
63	2015-03-05	14:20	36.8559	-121.962	7	Resting
63	2015-03-05	14:26	36.8559	-121.962	7	Resting
63	2015-03-05	14:28	36.8654	-121.971	7	Resting
63	2015-03-05	14:32	36.8651	-121.971	7	Resting
63	2015-03-05	14:34	36.8706	-121.977	7	Resting
63	2015-03-05	14:38	36.8706	-121.977	7	Travelling
63	2015-03-05	14:42	36.8706	-121.977	7	Travelling
63	2015-03-05	14:47	36.0339	-121.988	7	Travelling
63	2015-03-05	14:47	36.0339	-121.988	7	Travelling
63	2015-03-05	14:50	36.8872	-121.993	7	Travelling
63	2015-03-05	14:52	36.8869	-121.993	7	Travelling
63	2015-03-05	14:57	36.8869	-121.993	7	Travelling
63	2015-03-05	14:59	36.8869	-121.993	7	Travelling
63	2015-03-05	15:05	36.8869	-121.993	7	Travelling
63	2015-03-05	15:07	36.8833	-122.014	7	Travelling
63	2015-03-05	15:12	36.8908	-122.023	7	Travelling
64	2015-03-20	10:30:00	36.7881	-121.914	1	Foraging	Open water searching	N/A
64	2015-03-20	10:41	36.7881	-121.914	1	Foraging	Open water searching	N/A
64	2015-03-20	10:43	36.7884	-121.913	1	Foraging	Open water searching	N/A
64	2015-03-20	10:50	36.7928	-121.914	1	Foraging	Open water searching	N/A
64	2015-03-20	10:52	36.7928	-121.913	1	Foraging	Open water searching	N/A
64	2015-03-20	11:00	36.7928	-121.913	1	Foraging	Open water searching	N/A
64	2015-03-20	11:02	36.7853	-121.906	1	Foraging	Open water searching	N/A
64	2015-03-20	11:07	36.7841	-121.906	1	Foraging	Open water searching	N/A
64	2015-03-20	11:10	36.7886	-121.906	1	Foraging	Open water searching	N/A
64	2015-03-20	11:16	36.7886	-121.906	1	Foraging	Open water searching	N/A
64	2015-03-20	11:18	36.7888	-121.912	1	Foraging	Open water searching	N/A
64	2015-03-20	11:23	36.7884	-121.912	1	Foraging	Open water searching	N/A
64	2015-03-20	11:25	36.794	-121.915	1	Foraging	Open water searching	N/A
64	2015-03-20	11:33	36.794	-121.915	1	Foraging	Open water searching	N/A
64	2015-03-20	11:37	36.7979	-121.919	1	Foraging	Open water searching	N/A
64	2015-03-20	11:43	36.7979	-121.919	1	Foraging	Open water searching	N/A
64	2015-03-20	11:49	36.7979	-121.919	1	Foraging	Open water searching	N/A
64	2015-03-20	11:51	36.7999	-121.908	1	Foraging	Open water searching	N/A
64	2015-03-20	12:01	36.7999	-121.908	1	Foraging	Open water searching	N/A
64	2015-03-20	12:02	36.801	-121.922	1	Foraging	Open water searching	N/A
64	2015-03-20	12:06	36.801	-121.922	1	Foraging	Open water searching	N/A
64	2015-03-20	12:07	36.8004	-121.922	1	Foraging	Open water searching	N/A
64	2015-03-20	12:09	36.8004	-121.922	1	Foraging	Open water searching	N/A
64	2015-03-20	12:11	36.8004	-121.922	1	Foraging	Open water searching	N/A
64	2015-03-20	12:13	36.8014	-121.916	1	Foraging	Open water searching	N/A
64	2015-03-20	12:17	36.8014	-121.916	1	Foraging	Open water searching	N/A
64	2015-03-20	12:18	36.8014	-121.916	1	Foraging	Open water searching	N/A
64	2015-03-20	12:25	36.8014	-121.916	1	Foraging	Open water searching	N/A
64	2015-03-20	12:32	36.7972	-121.905	1	Foraging	Open water searching	N/A
64	2015-03-20	12:34	36.7972	-121.905	1	Foraging	Open water searching	N/A
64	2015-03-20	12:38	36.7972	-121.905	1	Foraging	Open water searching	N/A
64	2015-03-20	12:53	36.7972	-121.905	1	Foraging	Open water searching	N/A
64	2015-03-20	12:55	36.798	-121.92	1	Foraging	Open water searching	N/A
64	2015-03-20	13:53	36.7853	-121.898	1	Foraging	Open water searching	N/A
64	2015-03-20	16:09	36.797	-121.844	1	Feeding		UNK
64	2015-03-20	16:13	36.797	-121.844	1	Feeding		UNK
64	2015-03-20	16:15	36.797	-121.844	1	Feeding		UNK
64	2015-03-20	16:20	36.7962	-121.838	1	Feeding		UNK
64	2015-03-20	16:24	36.7962	-121.838	1	Feeding		UNK
64	2015-03-20	16:25	36.7962	-121.838	1	Feeding		UNK
64	2015-03-20	16:35	36.7955	-121.832	1	Feeding		UNK
65	2015-06-25	10:39:00	36.8023	-121.826	1	Prey Pursuit		Harbor Porpoise
65	2015-06-25	10:45:00	36.8004	-121.822	1	Prey Pursuit		Harbor Porpoise
65	2015-06-25	10:50:00	36.8003	-121.821	1	Feeding		Harbor Porpoise
65	2015-06-25	10:53:00	36.8003	-121.821	1	Feeding		Harbor Porpoise
65	2015-06-25	10:55:00	36.8002	-121.821	1	Feeding		Harbor Porpoise
65	2015-06-25	11:34:00	36.7584	-121.821	1	Feeding		Harbor Porpoise
65	2015-06-25	12:02:00	36.7584	-121.821	1	Feeding		Harbor Porpoise
65	2015-06-25	12:16:00	36.7584	-121.821	1	Feeding		Harbor Porpoise
65	2015-06-25	12:47:00	36.7584	-121.821	1	Feeding		Harbor Porpoise
65	2015-06-25	12:52:00	36.7304	-121.843	1	Feeding		Harbor Porpoise
65	2015-06-25	13:58:00	36.7304	-121.843	1	Feeding		Harbor Porpoise
66	2015-08-29	10:30	36.7557	-121.869	1	Foraging	Shelfbreak/canyon searching	N/A
66	2015-08-29	10:35	36.7555	-121.882	1	Foraging	Shelfbreak/canyon searching	N/A
66	2015-08-29	10:36	36.7539	-121.882	1	Foraging	Shelfbreak/canyon searching	N/A
66	2015-08-29	10:37	36.7579	-121.885	1	Foraging	Shelfbreak/canyon searching	N/A
66	2015-08-29	10:42	36.763	-121.894	1	Foraging	Shelfbreak/canyon searching	N/A
66	2015-08-29	10:43	36.763	-121.894	1	Foraging	Shelfbreak/canyon searching	N/A
66	2015-08-29	10:44	36.7658	-121.896	1	Foraging	Shelfbreak/canyon searching	N/A
66	2015-08-29	11:01:00	36.7703	-121.905	1	Foraging	Shelfbreak/canyon searching	N/A
66	2015-08-29	11:08:00	36.7763	-121.928	1	Foraging	Shelfbreak/canyon searching	N/A
66	2015-08-29	11:20:00	36.7746	-121.93	1	Foraging	Shelfbreak/canyon searching	N/A
66	2015-08-29	11:21:00	36.7746	-121.93	1	Foraging	Shelfbreak/canyon searching	N/A
67	2016-03-07	15:08:00	36.7983	-121.909	1	Foraging	Shelfbreak/canyon searching	N/A
67	2016-03-07	15:09:00	36.7983	-121.909	1	Foraging	Shelfbreak/canyon searching	N/A
67	2016-03-07	15:12:00	36.7968	-121.905	1	Foraging	Shelfbreak/canyon searching	N/A
67	2016-03-07	15:14:00	36.7966	-121.903	1	Foraging	Shelfbreak/canyon searching	N/A
67	2016-03-07	15:17:00	36.7966	-121.903	1	Foraging	Shelfbreak/canyon searching	N/A
67	2016-03-07	15:24:00	36.7966	-121.903	1	Foraging	Shelfbreak/canyon searching	N/A
67	2016-03-07	15:26:00	36.7966	-121.903	1	Foraging	Shelfbreak/canyon searching	N/A
67	2016-03-07	15:35:00	36.7947	-121.895	1	Foraging	Shelfbreak/canyon searching	N/A
67	2016-03-07	15:43:00	UNK	UNK	1	Foraging	Shelfbreak/canyon searching	N/A
67	2016-03-07	15:45:00	36.791	-121.891	1	Foraging	Shelfbreak/canyon searching	N/A
67	2016-03-07	15:55:00	36.7951	-121.889	1	Foraging	Shelfbreak/canyon searching	N/A
67	2016-03-07	16:04:00	36.7902	-121.891	1	Foraging	Shelfbreak/canyon searching	N/A
68	2016-04-05	11:59:00	36.7517	-121.9	12	Foraging	Open water searching	N/A
68	2016-04-05	12:16:00	0	0	12	Foraging	Open water searching	N/A
68	2016-04-05	12:20:00	0	0	12	Foraging	Open water searching	N/A
68	2016-04-05	12:31:00	36.7499	-121.892	12	Foraging	Open water searching	N/A
68	2016-04-05	12:33:00	0	0	12	Foraging	Open water searching	N/A
68	2016-04-05	12:35:00	0	0	12	Foraging	Open water searching	N/A
68	2016-04-05	12:37:00	36.7498	-121.893	12	Foraging	Open water searching	N/A
68	2016-04-05	12:40:00	36.75	-121.893	12	Foraging	Open water searching	N/A
68	2016-04-05	11:55:00	0	0	12	Foraging	Open water searching	N/A
68	2016-04-05	12:51:00	0	0	12	Foraging	Open water searching	N/A
68	2016-04-05	12:55:00	0	0	12	Foraging	Open water searching	N/A
68	2016-04-05	13:02:00	0	0	12	Foraging	Open water searching	N/A
68	2016-04-05	13:06:00	36.7518	-121.897	12	Foraging	Open water searching	N/A
68	2016-04-05	13:28:00	36.7546	-121.898	12	Foraging	Open water searching	N/A
68	2016-04-05	13:39:00	36.754	-121.898	12	Foraging	Open water searching	N/A
68	2016-04-05	13:39:00	0	0	12	Foraging	Open water searching	N/A
68	2016-04-05	13:53:00	36.7557	-121.9	12	Foraging	Open water searching	N/A
68	2016-04-05	14:01:00	0	0	12	Foraging	Open water searching	N/A
68	2016-04-05	14:13:00	36.7553	-121.9	12	Foraging	Open water searching	N/A
68	2016-04-05	14:29:00	36.7567	-121.901	12	Foraging	Open water searching	N/A
68	2016-04-05	14:48:00	36.754	-121.901	12	Foraging	Open water searching	N/A
68	2016-04-05	15:20:00	36.7554	-121.904	12	Foraging	Open water searching	N/A
69	2016-04-11	11:00:00	36.7702	-122.016	9	Foraging	Shelfbreak/canyon searching	N/A
69	2016-04-11	11:11:00	36.7764	-122.017	9	Foraging	Shelfbreak/canyon searching	N/A
69	2016-04-11	11:15:00	UNK	UNK	9	Foraging	Shelfbreak/canyon searching	N/A
69	2016-04-11	11:19:00	36.7806	-122.026	9	Foraging	Shelfbreak/canyon searching	N/A
69	2016-04-11	11:31:00	36.7844	-122.042	9	Foraging	Shelfbreak/canyon searching	N/A
69	2016-04-11	11:36:00	UNK	UNK	9	Foraging	Shelfbreak/canyon searching	N/A
69	2016-04-11	11:38:00	36.785	-122.05	9	Foraging	Shelfbreak/canyon searching	N/A
69	2016-04-11	11:43:00	36.7863	-122.058	9	Foraging	Shelfbreak/canyon searching	N/A
69	2016-04-11	11:47:00	UNK	UNK	9	Foraging	Shelfbreak/canyon searching	N/A
69	2016-04-11	11:48:00	36.7882	-122.067	9	Foraging	Shelfbreak/canyon searching	N/A
69	2016-04-11	11:56:00	36.7905	-122.08	9	Foraging	Shelfbreak/canyon searching	N/A
69	2016-04-11	12:04:00	36.7935	-0.0943	9	Foraging	Shelfbreak/canyon searching	N/A
69	2016-04-11	12:09:00	36.7946	-122.099	9	Foraging	Shelfbreak/canyon searching	N/A
69	2016-04-11	12:11:00	UNK	UNK	9	Foraging	Shelfbreak/canyon searching	N/A
69	2016-04-11	12:13:00	36.792	-122.108	9	Foraging	Shelfbreak/canyon searching	N/A
69	2016-04-11	12:20:00	36.7975	-122.118	9	Foraging	Shelfbreak/canyon searching	N/A
69	2016-04-11	12:25:00	UNK	UNK	9	Foraging	Shelfbreak/canyon searching	N/A
69	2016-04-11	12:29:00	36.806	-122.125	9	Foraging	Shelfbreak/canyon searching	N/A
69	2016-04-11	12:29:00	36.806	-122.125	9	Foraging	Shelfbreak/canyon searching	N/A
69	2016-04-11	12:33:00	36.8117	-122.125	9	Foraging	Shelfbreak/canyon searching	N/A
69	2016-04-11	12:46:00	36.8215	-122.147	9	Foraging	Shelfbreak/canyon searching	N/A
69	2016-04-11	12:46:00	36.8215	-122.147	9	Foraging	Shelfbreak/canyon searching	N/A
69	2016-04-11	12:54:00	36.8239	-122.156	9	Foraging	Shelfbreak/canyon searching	N/A
70	2016-04-16	10:12:00	36.7996	-121.815	4	Foraging	Open water searching	N/A
70	2016-04-16	10:12:00	UNK	UNK	4	Foraging	Open water searching	N/A
70	2016-04-16	10:18:00	36.8001	-121.807	4	Foraging	Open water searching	N/A
70	2016-04-16	10:20:00	36.7998	-121.811	4	Foraging	Open water searching	N/A
70	2016-04-16	10:22:00	36.7981	-121.811	4	Foraging	Open water searching	N/A
70	2016-04-16	10:26:00	36.799	-121.813	4	Foraging	Open water searching	N/A
70	2016-04-16	10:28:00	36.7992	-121.813	4	Foraging	Open water searching	N/A
70	2016-04-16	10:33:00	36.7993	-121.812	4	Foraging	Open water searching	N/A
70	2016-04-16	10:35:00	UNK	UNK	4	Foraging	Open water searching	N/A
70	2016-04-16	10:36:00	36.7991	-121.813	4	Foraging	Open water searching	N/A
70	2016-04-16	10:40:00	36.7991	-121.897	4	Foraging	Open water searching	N/A
70	2016-04-16	10:41:00	36.7981	-121.9	4	Foraging	Open water searching	N/A
70	2016-04-16	10:48:00	36.7946	-121.827	4	Foraging	Open water searching	N/A
70	2016-04-16	10:51:00	36.7942	-121.831	4	Foraging	Open water searching	N/A
70	2016-04-16	10:59:00	36.7934	-121.846	4	Foraging	Open water searching	N/A
70	2016-04-16	11:04:00	36.7934	-121.854	4	Foraging	Open water searching	N/A
70	2016-04-16	11:05:00	36.7962	-121.858	4	Foraging	Open water searching	N/A
70	2016-04-16	11:14:00	36.7981	-121.868	4	Foraging	Open water searching	N/A
70	2016-04-16	11:15:00	UNK	UNK	4	Foraging	Open water searching	N/A
70	2016-04-16	11:17:00	36.796	-121.873	4	Foraging	Open water searching	N/A
70	2016-04-16	11:26:00	36.7914	-121.885	4	Foraging	Open water searching	N/A
70	2016-04-16	11:29:00	UNK	UNK	4	Foraging	Open water searching	N/A
70	2016-04-16	11:37:00	36.7938	-121.894	4	Foraging	Open water searching	N/A
70	2016-04-16	11:40:00	36.7947	-121.894	4	Foraging	Open water searching	N/A
70	2016-04-16	11:49:00	UNK	UNK	4	Foraging	Open water searching	N/A
70	2016-04-16	11:53:00	36.775	-121.942	4	Foraging	Open water searching	N/A
70	2016-04-16	11:54:00	UNK	UNK	4	Foraging	Open water searching	N/A
70	2016-04-16	12:05:00	UNK	UNK	4	Foraging	Open water searching	N/A
70	2016-04-16	12:45:00	UNK	UNK	4	Foraging	Open water searching	N/A
71	2016-04-17	09:45:00	36.6826	-121.927	15	Feeding		N/A
71	2016-04-17	09:47:00	36.6753	-121.926	15	Feeding		UNK
71	2016-04-17	09:50:00	36.6797	-121.922	15	Travelling		N/A
71	2016-04-17	09:57:00	UNK	-121.923	15	Travelling		N/A
71	2016-04-17	UNK	UNK	UNK	15	Travelling		N/A
71	2016-04-17	10:02:00	UNK	UNK	15	Travelling		N/A
71	2016-04-17	10:06:00	36.6722	UNK	15	Travelling		N/A
71	2016-04-17	10:11:00	UNK	-121.922	15	Travelling		N/A
71	2016-04-17	10:12:47	UNK	UNK	15	Travelling		N/A
71	2016-04-17	10:17:50	UNK	UNK	15	Travelling		N/A
71	2016-04-17	10:20:58	UNK	UNK	15	Travelling		N/A
71	2016-04-17	10:21:25	UNK	UNK	15	Travelling		N/A
71	2016-04-17	10:23:39	UNK	UNK	15	Travelling		N/A
71	2016-04-17	10:24:12	UNK	UNK	15	Travelling		N/A
71	2016-04-17	10:26:07	36.676	UNK	15	Travelling		N/A
71	2016-04-17	10:26:00	UNK	-121.924	15	Travelling		N/A
71	2016-04-17	UNK	UNK	UNK	15	Travelling		N/A
71	2016-04-17	10:30:05	UNK	UNK	15	Travelling		N/A
71	2016-04-17	10:32:00	UNK	UNK	15	Travelling		N/A
71	2016-04-17	10:35:23	UNK	UNK	15	Travelling		N/A
71	2016-04-17	UNK	36.6765	UNK	15	Travelling		N/A
71	2016-04-17	10:41:45	UNK	-121.926	15	Travelling		N/A
71	2016-04-17	10:44:17	36.6793	UNK	15	Travelling		N/A
71	2016-04-17	10:46:00	UNK	-121.925	15	Travelling		N/A
71	2016-04-17	10:47:55	UNK	UNK	15	Travelling		N/A
71	2016-04-17	10:48:10	UNK	UNK	15	Travelling		N/A
71	2016-04-17	10:51:00	UNK	UNK	15	Travelling		N/A
71	2016-04-17	10:51:46	UNK	UNK	15	Travelling		N/A
71	2016-04-17	10:54:22	UNK	UNK	15	Travelling		N/A
71	2016-04-17	10:55:22	UNK	UNK	15	Travelling		N/A
71	2016-04-17	UNK	36.6798	UNK	15	Travelling		N/A
71	2016-04-17	10:57:00	UNK	-121.926	15	Travelling		N/A
71	2016-04-17	11:21:00	36.6728	UNK	15	Travelling		N/A
71	2016-04-17	14:56:00	36.6728	-121.93	15	Travelling		N/A
71	2016-04-17	15:00:43	UNK	UNK	15	Prey Pursuit		California Sea Lion
71	2016-04-17	15:01:05	UNK	UNK	15	Prey Pursuit
71	2016-04-17	15:07:11	UNK	UNK	15	Feeding
71	2016-04-17	15:09:17	UNK	UNK	15	Feeding
71	2016-04-17	15:24:30	UNK	UNK	15	Feeding
71	2016-04-17	15:26:17	UNK	UNK	15	Feeding
71	2016-04-17	15:27:17	36.6751	UNK	15	Feeding
72	2016-04-17	15:28:00	36.6743	-121.922	15	Feeding		California Sea Lion
72	2016-04-17	15:30:45	36.6743	UNK	15	Feeding
72	2016-04-17	15:49:00	UNK	-121.927	15	Feeding
72	2016-04-17	15:54:00	36.6737	UNK	15	Feeding
72	2016-04-17	16:01:37	36.6737	-121.926	15	Feeding
72	2016-04-17	16:04:00	36.6959	-121.925	15	Feeding
72	2016-04-17	16:17:00	UNK	-121.9	15	Feeding
73	2016-04-19	17:34:00	36.7497	-121.976	11	Foraging	Shelfbreak/canyon searching
73	2016-04-19	17:36:57	36.7497	-121.982	11	Foraging	Shelfbreak/canyon searching
73	2016-04-19	17:44:00	36.7484	-121.984	11	Foraging	Shelfbreak/canyon searching
73	2016-04-19	17:48:13	UNK	UNK	11	Foraging	Shelfbreak/canyon searching
73	2016-04-19	17:55:25	UNK	UNK	11	Foraging	Shelfbreak/canyon searching
73	2016-04-19	17:58:39	UNK	UNK	11	Foraging	Shelfbreak/canyon searching
73	2016-04-19	18:04:55	UNK	UNK	11	Foraging	Shelfbreak/canyon searching
73	2016-04-19	18:07:26	UNK	UNK	11	Foraging	Shelfbreak/canyon searching
73	2016-04-19	18:15:38	UNK	UNK	11	Foraging	Shelfbreak/canyon searching
73	2016-04-19	18:17:00	36.7472	-121.957	11	Foraging	Shelfbreak/canyon searching
73	2016-04-19	18:32:00	UNK	UNK	11	Foraging	Shelfbreak/canyon searching
73	2016-04-19	18:19:11	UNK	UNK	11	Foraging	Shelfbreak/canyon searching
73	2016-04-19	18:19:47	UNK	UNK	11	Foraging	Shelfbreak/canyon searching
74	2016-04-19	18:24:47	36.7351	-121.971	6	Foraging	Shelfbreak/canyon searching
74	2016-04-19	18:26:16	36.7351	-121.971	6	Foraging	Shelfbreak/canyon searching	N/A
74	2016-04-19	18:27:10	UNK	UNK	6	Foraging	Shelfbreak/canyon searching	N/A
74	2016-04-19	18:40:57	UNK	UNK	6	Foraging	Shelfbreak/canyon searching	N/A
74	2016-04-19	18:44:31	UNK	UNK	6	Foraging	Shelfbreak/canyon searching	N/A
74	2016-04-19	18:48:23	36.7002	-121.981	6	Foraging	Shelfbreak/canyon searching	N/A
74	2016-04-19	18:49:56	UNK	UNK	6	Foraging	Shelfbreak/canyon searching	N/A
74	2016-04-19	18:53:50	36.6915	-121.982	6	Foraging	Shelfbreak/canyon searching	N/A
74	2016-04-19	18:55:04	UNK	UNK	6	Foraging	Shelfbreak/canyon searching	N/A
74	2016-04-19	18:58:54	UNK	UNK	6	Foraging	Shelfbreak/canyon searching	N/A
74	2016-04-19	18:59:01	UNK	UNK	6	Foraging	Shelfbreak/canyon searching	N/A
74	2016-04-19	18:59:36	UNK	UNK	6	Foraging	Shelfbreak/canyon searching	N/A
74	2016-04-19	19:01:23	UNK	UNK	6	Foraging	Shelfbreak/canyon searching	N/A
74	2016-04-19	19:04:33	UNK	UNK	6	Foraging	Shelfbreak/canyon searching	N/A
74	2016-04-19	19:07:51	36.653	-121.988	6	Foraging	Shelfbreak/canyon searching	N/A
74	2016-04-19	19:10:23	UNK	UNK	6	Foraging	Shelfbreak/canyon searching	N/A
74	2016-04-19	19:11:46	UNK	UNK	6	Foraging	Shelfbreak/canyon searching	N/A
74	2016-04-19	19:12:13	UNK	UNK	6	Foraging	Shelfbreak/canyon searching	N/A
74	2016-04-19	19:16:53	UNK	UNK	6	Foraging	Shelfbreak/canyon searching	N/A
74	2016-04-19	19:20:11	36.6526	-121.991	6	Foraging	Shelfbreak/canyon searching	N/A
75	2016-06-05	11:51:00	36.7684	-121.985	8	Foraging	Shelfbreak/canyon searching	N/A
75	2016-06-05	11:55:00	UNK	UNK	8	Foraging	Shelfbreak/canyon searching	N/A
75	2016-06-05	12:01:00	UNK	UNK	8	Foraging	Shelfbreak/canyon searching	N/A
75	2016-06-05	12:02:00	36.7772	-121.99	8	Foraging	Shelfbreak/canyon searching	N/A
75	2016-06-05	UNK	UNK	UNK	8	Foraging	Shelfbreak/canyon searching	N/A
76	2016-06-05	12:11:00	36.7701	-121.992	26	Foraging	Shelfbreak/canyon searching	N/A
76	2016-06-05	12:12:00	UNK	UNK	26	Foraging	Shelfbreak/canyon searching	N/A
76	2016-06-05	UNK	UNK	UNK	26	Foraging	Shelfbreak/canyon searching	N/A
76	2016-06-05	12:15:00	36.7643	-121.997	26	Foraging	Shelfbreak/canyon searching	N/A
76	2016-06-05	12:25:00	UNK	UNK	26	Foraging	Shelfbreak/canyon searching	N/A
76	2016-06-05	12:25:00	36.759	-122.005	26	Foraging	Shelfbreak/canyon searching	N/A
76	2016-06-05	13:02:00	36.785	-121.988	26	Foraging	Shelfbreak/canyon searching	N/A
76	2016-06-05	13:05:00	36.7893	-121.984	26	Foraging	Shelfbreak/canyon searching	N/A
76	2016-06-05	UNK	UNK	UNK	26	Foraging	Shelfbreak/canyon searching	N/A
76	2016-06-05	13:11:00	36.792	-121.977	26	Prey Pursuit		Harbor Seal
76	2016-06-05	UNK	36.7933	-121.89	26	Feeding
76	2016-06-05	13:16:00	36.7948	-121.968	26	Foraging	Shelfbreak/canyon searching
76	2016-06-05	13:25:00	36.7949	-121.976	26	Foraging	Shelfbreak/canyon searching
76	2016-06-05	13:27:00	36.7961	-121.971	26	Foraging	Shelfbreak/canyon searching
76	2016-06-05	13:35:00	36.7959	-121.971	26	Foraging	Shelfbreak/canyon searching
76	2016-06-05	13:40:00	36.7997	-121.97	26	Foraging	Shelfbreak/canyon searching
76	2016-06-05	13:44:00	36.7995	-121.959	26	Foraging	Shelfbreak/canyon searching
76	2016-06-05	13:48:00	36.7982	-121.953	26	Foraging	Shelfbreak/canyon searching
76	2016-06-05	13:51:00	36.7979	-121.949	26	Foraging	Shelfbreak/canyon searching
76	2016-06-05	13:58:00	36.8042	-121.939	26	Foraging	Shelfbreak/canyon searching
76	2016-06-05	14:11:00	36.8071	-121.942	26	Foraging	Shelfbreak/canyon searching
77	2016-06-06	10:40:00	36.7963	-121.823	1	Foraging	Shelfbreak/canyon searching
77	2016-06-06	10:44:00	UNK	UNK	1	Foraging	Shelfbreak/canyon searching
77	2016-06-06	10:50:00	UNK	UNK	1	Foraging	Shelfbreak/canyon searching	N/A
77	2016-06-06	10:52:00	36.7962	-121.829	1	Prey Pursuit		Pacific White-Sided Dolphin
77	2016-06-06	11:47:00	36.7867	-121.883	1	Prey Pursuit
77	2016-06-06	11:56:00	36.7814	-121.996	1	Feeding
77	2016-06-06	UNK	UNK	UNK	1	Feeding		N/A
78	2016-06-06	12:11:00	36.5424	-122.049	6	Prey Pursuit		California Sea Lion
78	2016-06-06	12:17:00	36.535	-122.046	6	Prey Pursuit
78	2016-06-06	12:19:00	36.528	-122.044	6	Prey Pursuit
78	2016-06-06	UNK	36.5232	-122.043	6	Prey Pursuit
78	2016-06-06	12:30:00	36.5155	-122.039	6	Prey Pursuit
78	2016-06-06	12:33:00	UNK	UNK	6	Prey Pursuit
78	2016-06-06	13:03:00	36.5197	-122.039	6	Prey Pursuit
78	2016-06-06	UNK	UNK	UNK	6	Prey Pursuit
78	2016-06-06	13:11:00	36.5223	-122.033	6	Prey Pursuit
78	2016-06-06	13:57:00	36.5382	-122.031	6	Prey Pursuit
78	2016-06-06	13:57:00	36.5382	-122.031	6	Prey Pursuit
78	2016-06-06	UNK	UNK	UNK	6	Prey Pursuit
78	2016-06-06	14:04:00	36.5398	-122.032	6	Prey Pursuit
78	2016-06-06	14:48:00	36.5502	-122.028	6	Prey Pursuit
78	2016-06-06	15:09:00	36.5523	-122.018	6	Prey Pursuit
78	2016-06-06	15:27:00	36.5559	-122.017	6	Prey Pursuit
78	2016-06-06	15:52:00	36.5563	-122.017	6	Feeding
79	2017-01-17	11:36:00	36.814	-122.013	2	Foraging	Open water searching	N/A
79	2017-01-17	11:36:00	UNK	UNK	2	Foraging	Open water searching	N/A
79	2017-01-17	11:38:40	UNK	UNK	2	Foraging	Open water searching	N/A
79	2017-01-17	11:41:24	36.8107	-122.016	2	Foraging	Open water searching	N/A
79	2017-01-17	11:47:40	UNK	UNK	2	Foraging	Open water searching	N/A
79	2017-01-17	11:49:26	36.8129	-122.008	2	Foraging	Open water searching	N/A
79	2017-01-17	11:51:13	UNK	UNK	2	Foraging	Open water searching	N/A
79	2017-01-17	11:53:28	36.8181	-122.007	2	Foraging	Open water searching	N/A
79	2017-01-17	12:10:55	UNK	UNK	2	Foraging	Open water searching	N/A
79	2017-01-17	12:12:34	36.8054	-122.014	2	Foraging	Open water searching	N/A
79	2017-01-17	12:17:37	UNK	UNK	2	Foraging	Open water searching	N/A
79	2017-01-17	12:20:30	UNK	UNK	2	Foraging	Open water searching	N/A
79	2017-01-17	12:22:08	UNK	UNK	2	Foraging	Open water searching	N/A
79	2017-01-17	12:23:00	36.8062	-122.01	2	Foraging	Open water searching	N/A
79	2017-01-17	12:25:18	UNK	UNK	2	Foraging	Open water searching	N/A
79	2017-01-17	UNK	UNK	UNK	2	Foraging	Open water searching	N/A
79	2017-01-17	12:30:25	UNK	UNK	2	Foraging	Open water searching	N/A
79	2017-01-17	12:33:12	UNK	UNK	2	Foraging	Open water searching	N/A
79	2017-01-17	12:34:30	36.7995	-121.998	2	Foraging	Open water searching	N/A
79	2017-01-17	12:36:30	36.7958	-121.995	2	Foraging	Open water searching	N/A
79	2017-01-17	12:40:55	UNK	UNK	2	Foraging	Open water searching	N/A
79	2017-01-17	12:43:03	36.7963	-121.99	2	Foraging	Open water searching	N/A
79	2017-01-17	12:43:03	UNK	UNK	2	Foraging	Open water searching	N/A
79	2017-01-17	13:31:26	6.8043	-122.01	2	Foraging	Open water searching	N/A
79	2017-01-17	13:36:48	UNK	UNK	2	Foraging	Open water searching	N/A
79	2017-01-17	13:39:07	UNK	UNK	2	Foraging	Open water searching	N/A
79	2017-01-17	13:44:53	UNK	UNK	2	Foraging	Open water searching	N/A
79	2017-01-17	13:47:17	36.7976	-122.005	2	Foraging	Open water searching	N/A
79	2017-01-17	13:58:30	UNK	UNK	2	Foraging	Open water searching	N/A
79	2017-01-17	14:00:12	UNK	UNK	2	Foraging	Open water searching	N/A
79	2017-01-17	14:01:39	36.8044	-121.983	2	Foraging	Open water searching	N/A
79	2017-01-17	14:04:30	UNK	UNK	2	Foraging	Open water searching	N/A
79	2017-01-17	14:06:54	36.8104	-121.98	2	Foraging	Open water searching	N/A
79	2017-01-17	14:07:00	UNK	UNK	2	Foraging	Open water searching	N/A
79	2017-01-17	14:14:25	UNK	UNK	2	Foraging	Open water searching	N/A
79	2017-01-17	14:30:00	36.8163	-121.976	2	Foraging	Open water searching	N/A
79	2017-01-17	14:17:31	UNK	UNK	2	Foraging	Open water searching	N/A
79	2017-01-17	14:19:00	UNK	UNK	2	Foraging	Open water searching	N/A
79	2017-01-17	14:20:45	UNK	UNK	2	Foraging	Open water searching	N/A
79	2017-01-17	14:22:15	UNK	UNK	2	Foraging	Open water searching	N/A
79	2017-01-17	14:29:20	UNK	UNK	2	Foraging	Open water searching	N/A
79	2017-01-17	14:31:20	36.8107	-121.995	2	Foraging	Open water searching	N/A
79	2017-01-17	14:36:20	UNK	UNK	2	Foraging	Open water searching	N/A
79	2017-01-17	14:39:00	36.8048	-121.998	2	Foraging	Open water searching	N/A
79	2017-01-17	14:44:29	UNK	UNK	2	Foraging	Open water searching	N/A
79	2017-01-17	14:47:44	UNK	UNK	2	Foraging	Open water searching	N/A
80	2017-04-21	15:08:00	36.8311	-121.975	26	Feeding		Gray Whale Calf
80	2017-04-21	15:28:00	36.8326	-121.975	26	Feeding
80	2017-04-21	15:34:00	36.8355	-121.977	26	Feeding
80	2017-04-21	15:46:00	36.8362	-121.976	26	Feeding
80	2017-04-21	15:57:00	36.8374	-121.975	26	Feeding
80	2017-04-21	16:08:00	36.8373	-121.974	26	Feeding
80	2017-04-21	16:15:00	36.8378	-121.974	26	Feeding
80	2017-04-21	16:23:00	36.8371	-121.974	26	Feeding
80	2017-04-21	16:26:00	36.8371	-121.974	26	Feeding
80	2017-04-21	16:33:00	36.8371	-121.974	26	Feeding
80	2017-04-21	16:41:00	36.8346	-121.973	26	Feeding
80	2017-04-21	16:44:00	36.8345	-121.973	26	Feeding
80	2017-04-21	16:54:00	36.8348	-121.973	26	Feeding
80	2017-04-21	16:57:00	36.8349	-121.973	26	Feeding
80	2017-04-21	17:00:00	36.835	-121.974	26	Feeding
80	2017-04-21	17:06:00	36.8355	-121.973	26	Feeding
80	2017-04-21	17:10:00	36.8354	-121.972	26	Feeding
80	2017-04-21	17:18:00	36.8352	-121.973	26	Feeding
80	2017-04-21	17:24:00	36.8342	-121.972	26	Feeding
80	2017-04-21	17:33:00	36.835	-121.973	26	Feeding
80	2017-04-21	17:52:00	36.8302	-121.969	26	Feeding
80	2017-04-21	18:30:00	36.8263	-121.966	26	Feeding
81	2017-04-22	09:38:00	36.7	-121.917	15	Feeding		Gray Whale Calf
81	2017-04-22	10:25:00	36.7025	-121.92	15	Feeding
81	2017-04-22	10:34:00	36.7023	-121.92	15	Feeding
81	2017-04-22	10:37:00	UNK	UNK	15	Feeding
81	2017-04-22	10:39:00	36.7019	-121.919	15	Feeding
81	2017-04-22	11:23:00	36.7045	-121.922	15	Feeding
81	2017-04-22	11:40:00	36.7013	-121.92	15	Feeding
81	2017-04-22	11:58:00	36.702	-121.923	15	Feeding
81	2017-04-22	12:27:00	36.6979	-121.918	15	Feeding
81	2017-04-22	12:53:00	UNK	UNK	15	Feeding
81	2017-04-22	14:02:00	36.6951	-121.917	15	Feeding
81	2017-04-22	14:07:00	36.695	-121.923	15	Feeding
81	2017-04-22	14:11:00	36.6932	-121.923	15	Feeding
81	2017-04-22	14:14:00	36.6918	-121.922	15	Feeding
81	2017-04-22	14:31:00	36.6925	-121.924	15	Feeding
81	2017-04-22	14:36:00	36.6964	-121.923	15	Feeding
81	2017-04-22	14:47:00	36.6982	-121.919	15	Feeding
81	2017-04-22	15:04:00	36.6981	-121.919	15	Feeding
81	2017-04-22	15:12:00	36.6981	-121.92	15	Feeding
81	2017-04-22	13:48:00	36.6787	-121.915	15	Feeding
82	2017-04-25	11:02:00	36.8025	-121.891	8	Travelling
82	2017-04-25	11:09:00	36.8082	-121.894	8	Travelling		N/A
82	2017-04-25	11:11:00	36.8095	-121.894	8	Travelling		N/A
82	2017-04-25	11:25:00	36.7947	-121.878	8	Travelling		N/A
83	2017-05-11	10:35:00	36.8	-121.96	4	Foraging	Open water searching	N/A
83	2017-05-11	11:50:00	36.7833	-121.99	4	Foraging	Open water searching	N/A
83	2017-05-11	12:10:00	36.8021	-122.015	4	Foraging	Open water searching	N/A
83	2017-05-11	12:34:00	36.7983	-122.005	4	Foraging	Open water searching	N/A
83	2017-05-11	12:40:00	36.7965	-122.001	4	Foraging	Open water searching	N/A
83	2017-05-11	UNK	36.7951	-121.998	4	Foraging	Open water searching	N/A
83	2017-05-11	13:59:00	36.7667	-121.017	4	Foraging	Open water searching	N/A
83	2017-05-11	14:20:00	36.75	-122.017	4	Foraging	Open water searching	N/A
84	2017-05-18	10:48:00	36.7327	-121.908	12	Foraging	Shelfbreak/canyon searching	N/A
84	2017-05-18	11:06:00	36.7327	-121.908	12	Foraging	Shelfbreak/canyon searching	N/A
84	2017-05-18	11:30:00	UNK	UNK	12	Foraging	Shelfbreak/canyon searching	N/A
84	2017-05-18	11:32:06	36.7442	-121.938	12	Foraging	Shelfbreak/canyon searching	N/A
84	2017-05-18	11:36:20	36.7448	-121.942	12	Foraging	Shelfbreak/canyon searching	N/A
84	2017-05-18	11:37:00	UNK	UNK	12	Foraging	Shelfbreak/canyon searching	N/A
84	2017-05-18	11:39:38	UNK	UNK	12	Foraging	Shelfbreak/canyon searching	N/A
84	2017-05-18	11:44:48	36.7421	-121.956	12	Foraging	Shelfbreak/canyon searching	N/A
84	2017-05-18	11:47:08	36.7416	-121.961	12	Foraging	Shelfbreak/canyon searching	N/A
84	2017-05-18	11:48:42	36.7382	-121.966	12	Foraging	Shelfbreak/canyon searching	N/A
84	2017-05-18	11:49:43	36.7381	-121.968	12	Foraging	Shelfbreak/canyon searching	N/A
84	2017-05-18	11:51:53	36.7381	-121.968	12	Foraging	Shelfbreak/canyon searching	N/A
84	2017-05-18	11:53:25	36.7364	-121.972	12	Foraging	Shelfbreak/canyon searching	N/A
84	2017-05-18	11:55:53	36.7361	-121.972	12	Foraging	Shelfbreak/canyon searching	N/A
84	2017-05-18	11:59:17	UNK	UNK	12	Foraging	Shelfbreak/canyon searching	N/A
84	2017-05-18	12:00:01	36.7382	-121.979	12	Foraging	Shelfbreak/canyon searching	N/A
84	2017-05-18	12:02:46	36.7362	-130.767	12	Foraging	Shelfbreak/canyon searching	N/A
84	2017-05-18	12:05:30	36.7375	-121.983	12	Foraging	Shelfbreak/canyon searching	N/A
84	2017-05-18	12:08:20	36.736	-121.988	12	Foraging	Shelfbreak/canyon searching	N/A
84	2017-05-18	12:11:50	36.7346	-121.991	12	Foraging	Shelfbreak/canyon searching	N/A
84	2017-05-18	12:15:18	36.7335	-121.993	12	Foraging	Shelfbreak/canyon searching	N/A
84	2017-05-18	12:17:36	36.7326	-121.994	12	Foraging	Shelfbreak/canyon searching	N/A
84	2017-05-18	12:19:30	36.7319	-121.992	12	Foraging	Shelfbreak/canyon searching	N/A
84	2017-05-18	12:21:47	UNK	UNK	12	Foraging	Shelfbreak/canyon searching	N/A
84	2017-05-18	12:23:00	36.7328	-122	12	Foraging	Shelfbreak/canyon searching	N/A
84	2017-05-18	12:25:30	36.7317	-122.002	12	Foraging	Shelfbreak/canyon searching	N/A
84	2017-05-18	12:29:45	36.7301	-122.007	12	Foraging	Shelfbreak/canyon searching	N/A
84	2017-05-18	12:34:06	36.7248	-122.011	12	Foraging	Shelfbreak/canyon searching	N/A
84	2017-05-18	12:36:30	36.7211	-122.013	12	Foraging	Shelfbreak/canyon searching	N/A
84	2017-05-18	12:37:05	36.7197	-122.013	12	Foraging	Shelfbreak/canyon searching	N/A
84	2017-05-18	12:40:35	36.7147	-122.015	12	Foraging	Shelfbreak/canyon searching	N/A
84	2017-05-18	12:44:34	36.7104	-122.019	12	Foraging	Shelfbreak/canyon searching	N/A
84	2017-05-18	12:47:00	UNK	UNK	12	Foraging	Shelfbreak/canyon searching	N/A
84	2017-05-18	12:50:07	UNK	UNK	12	Foraging	Shelfbreak/canyon searching	N/A
84	2017-05-18	12:53:25	36.7091	-122.02	12	Foraging	Shelfbreak/canyon searching	N/A
84	2017-05-18	12:55:00	UNK	UNK	12	Foraging	Shelfbreak/canyon searching	N/A
84	2017-05-18	12:56:00	36.7027	-122.02	12	Foraging	Shelfbreak/canyon searching	N/A
84	2017-05-18	13:02:50	36.7066	-122.022	12	Foraging	Shelfbreak/canyon searching	N/A
84	2017-05-18	13:06:00	36.7021	-122.022	12	Foraging	Shelfbreak/canyon searching	N/A
84	2017-05-18	13:09:00	36.6998	-122.02	12	Foraging	Shelfbreak/canyon searching	N/A
84	2017-05-18	13:11:00	UNK	UNK	12	Foraging	Shelfbreak/canyon searching	N/A
84	2017-05-18	13:13:57	UNK	UNK	12	Foraging	Shelfbreak/canyon searching	N/A
84	2017-05-18	13:16:21	36.6957	-122.023	12	Foraging	Shelfbreak/canyon searching	N/A
84	2017-05-18	13:17:02	36.6952	-122.023	12	Foraging	Shelfbreak/canyon searching	N/A
84	2017-05-18	13:18:05	UNK	UNK	12	Foraging	Shelfbreak/canyon searching	N/A
84	2017-05-18	13:19:18	UNK	UNK	12	Foraging	Shelfbreak/canyon searching	N/A
84	2017-05-18	13:20:06	36.6938	-122.022	12	Foraging	Shelfbreak/canyon searching	N/A
84	2017-05-18	13:21:37	36.6932	-122.022	12	Foraging	Shelfbreak/canyon searching	N/A
[truncated: 422 more rows]
