# Supplementary material for: Foraging behaviour and ecology of transient killer whales within a deep submarine canyon system
Source: PLoS One. 2024 Mar 20;19(3):e0299291. doi: 10.1371/journal.pone.0299291 (PMC10954312; doi:10.1371/journal.pone.0299291)
Supplement: S3 Table — Information on the date, geospatial location (latitude and longitude), prey species, and group size of transient killer whales when foraging. (XLSX) [file pone.0299291.s003.xlsx]

## Sheet: Sheet1
Date	Prey_Lat	Prey_Long	Prey_Sp	Foraging_Group_Size
2006-04-27	36.7608	-122.007	California sea lion	4
2006-05-12	36.8004	-121.998	California sea lion	5
2006-05-16	36.7908	-121.84	California sea lion	6
2008-05-02	36.8033	-121.802	California sea lion	5
2008-05-14	36.7013	-121.925	California sea lion	13
2008-10-18	36.803	-121.87	California sea lion	7
2008-10-18	36.7864	-121.868	California sea lion	7
2008-10-21	36.7853	-121.841	California sea lion	5
2008-10-22	36.8048	-121.957	California sea lion	5
2008-10-22	36.8007	-121.876	California sea lion	5
2008-10-29	36.7701	-121.854	California sea lion	15
2008-10-29	36.793	-121.843	California sea lion	15
2008-11-11	36.8011	-121.923	California sea lion	2
2008-11-17	36.6167	-122.025	California sea lion	4
2008-11-22	36.6167	-122.283	California sea lion	5
2009-11-30	36.8014	-121.803	California sea lion	8
2010-11-05	36.6703	-122.036	California sea lion	5
2013-01-12	36.6563	-122.01	California sea lion	2
2013-05-06	36.7568	-121.985	California sea lion	9
2013-06-06	36.6836	-121.97	California sea lion	5
2013-06-06	36.6872	-121.971	California sea lion	5
2013-06-10	36.8021	-121.888	California sea lion	9
2013-10-11	36.7916	-121.930525	California sea lion	1
2014-04-24	36.7871	-121.923	California sea lion	4
2014-08-10	36.7923	-121.82	California sea lion	4
2014-09-30	37.345	122.495	California sea lion	1
2016-01-16	36.8413	-121.944	California sea lion	6
2016-04-17	36.6728	-121.93	California sea lion	9
2016-04-17	36.6743	-121.922	California sea lion	13
2016-06-06	36.5424	-122.049	California sea lion	6
2016-09-15	36.7974	-121.801	California sea lion	6
2018-09-12	36.806	-121.803	California sea lion	5
2018-09-12	36.797	-121.824	California sea lion	5
2019-04-03	36.8131	-121.895	California sea lion	8
2019-04-08	36.8164	-121.838	California sea lion	4
2019-04-08	36.8131	-121.837	California sea lion	4
2019-05-02	36.83	-121.875	California sea lion	4
2019-06-13	36.7982	-121.826	California sea lion	4
2020-09-02	36.7961	-121.814	California sea lion	4
2020-09-22	36.6747	-121.882	California sea lion	4
2020-11-18	36.7967	-121.885	California sea lion	5
2021-11-28	36.8069	-121.961	California sea lion	5
2009-10-09	36.8198	-121.992	Common dolphin	4
2011-04-20	36.7835	-121.891	Common dolphin	11
2015-09-16	36.7553	-121.847	Common dolphin	6
2015-10-11	36.7041	-121.878	Common dolphin	5
2016-02-28	36.7313	-122.047	Common dolphin	6
2008-05-13	36.7928	-121.921	Dall's porpoise	8
2006-04-20	36.7663	-121.974	Gray whale calf	4
2006-04-25	36.7498	-122.034	Gray whale calf	24
2006-04-26	36.7344	-122.028	Gray whale calf	24
2006-04-28	36.8004	-122.047	Gray whale calf	15
2011-05-08	36.7384	-121.875	Gray whale calf	6
2012-05-03	36.7173	-122.008	Gray whale calf	11
2014-04-14	36.743	-121.837	Gray whale calf	28
2014-04-20	36.7343	-121.976	Gray whale calf	12
2014-04-16	36.8351	-121.855	Gray whale calf	7
2017-04-20	36.8333	-121.967	Gray whale calf	20
2017-04-21	36.8311	-121.975	Gray whale calf	26
2017-04-22	36.7025	-121.92	Gray whale calf	15
2018-04-05	36.7813	-121.99	Gray whale calf	4
2018-04-17	36.7214	-121.987	Gray whale calf	7
2018-04-18	36.7476	-121.925	Gray whale calf	9
2018-05-07	36.7442	-121.988	Gray whale calf	10
2019-04-27	36.7977	-121.851	Gray whale calf	5
2019-05-01	36.5555	-121.934	Gray whale calf	4
2021-04-23	36.7946	-121.902	Gray whale calf	15
2021-04-24	36.8006	-121.904	Gray whale calf	15
2006-05-18	36.8029	-121.904	Harbor porpoise	6
2015-06-25	36.8023	-121.826	Harbor porpoise	1
2008-10-22	36.8029	-121.938	Harbor seal	5
2013-05-06	36.8667	-122.086	Harbor seal	4
2013-10-23	36.6368	-121.901	Harbor seal	2
2015-08-23	36.7178	-121.885213	Harbor seal	2
2016-06-05	36.7933	-121.89	Harbor seal	2
2012-04-15	36.7574	-121.986	Minke whale	9
2008-05-14	36.7593	-121.973	Northern elephant seal	13
2017-06-25	36.7883	-121.987	Northern elephant seal	16
2017-10-15	36.8618	-121.96	Northern elephant seal	3
2019-05-10	36.7937	-121.842	Northern elephant seal	4
2021-11-04	36.7935	-121.932	Northern elephant seal	5
2021-12-10	36.69	-122.032	Northern elephant seal	5
2016-06-06	36.7814	-121.996	Pacific white-sided dolphin	6
2021-04-19	36.5049	-121.98	Pacific white-sided dolphin	2
2018-05-23	36.7797	-122.057	Seabird	4
2019-04-03	36.8128	-122.024	Seabird	7
2021-04-18	36.7567	-121.969	Seabird	5
2021-05-14	36.7199	-122.002	Seabird	5
